# Supplementary material for: Vibrio cholerae lineage and pangenome diversity vary geographically across Bangladesh over 1 year
Source: Microb Genom. 2025 Jul 25;11(7):001437. doi: 10.1099/mgen.0.001437 (PMC12452190; doi:10.1099/mgen.0.001437)
Supplement: Uncited Table S1. [file mgen-11-01437-s002.xlsx]

## Sheet: Metadata
Supplementary Table 1: Metadata of newly sequenced and publicly available genomes used to construct the phylogeny in Fig. 1.
Isolate	Year	Country	Dataset	Lineage	SRA_accession
DRR069021	2008	India	TaylorBrown.et.al.NatCom.2023	BD-2	DRR069021
DRR069024	2008	India	TaylorBrown.et.al.NatCom.2023	BD-2	DRR069024
DRR069025	2008	India	TaylorBrown.et.al.NatCom.2023	BD-2	DRR069025
DRR069030	2009	India	TaylorBrown.et.al.NatCom.2023	BD-1.1	DRR069030
DRR069032	2009	India	TaylorBrown.et.al.NatCom.2023	BD-1.1	DRR069032
DRR069038	2009	India	TaylorBrown.et.al.NatCom.2023	BD-2	DRR069038
DRR069040	2010	India	TaylorBrown.et.al.NatCom.2023	BD-1.1	DRR069040
DRR069041	2010	India	TaylorBrown.et.al.NatCom.2023	BD-1.1	DRR069041
DRR069042	2010	India	TaylorBrown.et.al.NatCom.2023	BD-1.1	DRR069042
DRR069043	2010	India	TaylorBrown.et.al.NatCom.2023	BD-1.1	DRR069043
DRR069044	2010	India	TaylorBrown.et.al.NatCom.2023	BD-1.1	DRR069044
DRR069045	2010	India	TaylorBrown.et.al.NatCom.2023	BD-1.1	DRR069045
DRR069046	2010	India	TaylorBrown.et.al.NatCom.2023	BD-1.1	DRR069046
DRR069047	2010	India	TaylorBrown.et.al.NatCom.2023	BD-1.1	DRR069047
DRR069048	2010	India	TaylorBrown.et.al.NatCom.2023	BD-1.1	DRR069048
DRR069049	2010	India	TaylorBrown.et.al.NatCom.2023	BD-2	DRR069049
DRR069050	2011	India	TaylorBrown.et.al.NatCom.2023	BD-1.1	DRR069050
DRR069051	2011	India	TaylorBrown.et.al.NatCom.2023	BD-1.1	DRR069051
DRR069052	2011	India	TaylorBrown.et.al.NatCom.2023	BD-1.1	DRR069052
DRR069053	2011	India	TaylorBrown.et.al.NatCom.2023	BD-1.1	DRR069053
DRR069054	2011	India	TaylorBrown.et.al.NatCom.2023	BD-1.1	DRR069054
DRR069055	2011	India	TaylorBrown.et.al.NatCom.2023	BD-1.1	DRR069055
DRR069056	2011	India	TaylorBrown.et.al.NatCom.2023	BD-1.1	DRR069056
DRR069057	2011	India	TaylorBrown.et.al.NatCom.2023	BD-1.1	DRR069057
DRR069058	2011	India	TaylorBrown.et.al.NatCom.2023	BD-1.1	DRR069058
DRR069059	2011	India	TaylorBrown.et.al.NatCom.2023	BD-1.1	DRR069059
DRR069060	2012	India	TaylorBrown.et.al.NatCom.2023	BD-1.1	DRR069060
DRR069061	2012	India	TaylorBrown.et.al.NatCom.2023	BD-1.1	DRR069061
DRR069062	2012	India	TaylorBrown.et.al.NatCom.2023	BD-1.1	DRR069062
DRR069063	2012	India	TaylorBrown.et.al.NatCom.2023	BD-1.1	DRR069063
DRR069064	2012	India	TaylorBrown.et.al.NatCom.2023	BD-1.1	DRR069064
DRR069065	2012	India	TaylorBrown.et.al.NatCom.2023	BD-1.1	DRR069065
DRR069066	2012	India	TaylorBrown.et.al.NatCom.2023	BD-1.1	DRR069066
DRR069067	2012	India	TaylorBrown.et.al.NatCom.2023	BD-1.1	DRR069067
DRR069068	2012	India	TaylorBrown.et.al.NatCom.2023	BD-1.1	DRR069068
DRR069069	2012	India	TaylorBrown.et.al.NatCom.2023	BD-1.1	DRR069069
DRR069070	2013	India	TaylorBrown.et.al.NatCom.2023	BD-1.1	DRR069070
DRR069071	2013	India	TaylorBrown.et.al.NatCom.2023	BD-1.1	DRR069071
DRR069072	2013	India	TaylorBrown.et.al.NatCom.2023	BD-1.1	DRR069072
DRR069073	2013	India	TaylorBrown.et.al.NatCom.2023	BD-1.1	DRR069073
DRR069074	2013	India	TaylorBrown.et.al.NatCom.2023	BD-1.1	DRR069074
DRR069075	2013	India	TaylorBrown.et.al.NatCom.2023	BD-1.1	DRR069075
DRR069076	2013	India	TaylorBrown.et.al.NatCom.2023	BD-1.1	DRR069076
DRR069077	2013	India	TaylorBrown.et.al.NatCom.2023	BD-1.1	DRR069077
DRR069078	2013	India	TaylorBrown.et.al.NatCom.2023	BD-1.1	DRR069078
DRR069079	2013	India	TaylorBrown.et.al.NatCom.2023	BD-1.1	DRR069079
DRR069080	2014	India	TaylorBrown.et.al.NatCom.2023	BD-1.1	DRR069080
DRR069081	2014	India	TaylorBrown.et.al.NatCom.2023	BD-1.1	DRR069081
DRR069082	2014	India	TaylorBrown.et.al.NatCom.2023	BD-1.1	DRR069082
DRR069083	2014	India	TaylorBrown.et.al.NatCom.2023	BD-1.1	DRR069083
DRR069084	2014	India	TaylorBrown.et.al.NatCom.2023	BD-1.1	DRR069084
DRR069085	2014	India	TaylorBrown.et.al.NatCom.2023	BD-1.1	DRR069085
DRR069086	2014	India	TaylorBrown.et.al.NatCom.2023	BD-1.1	DRR069086
DRR069087	2014	India	TaylorBrown.et.al.NatCom.2023	BD-1.1	DRR069087
DRR069088	2014	India	TaylorBrown.et.al.NatCom.2023	BD-1.1	DRR069088
DRR069089	2014	India	TaylorBrown.et.al.NatCom.2023	BD-1.1	DRR069089
DRR189280	2010	Bangladesh	TaylorBrown.et.al.NatCom.2023	BD-1.1	DRR189280
DRR189281	2010	Bangladesh	TaylorBrown.et.al.NatCom.2023	BD-1.1	DRR189281
DRR189282	2010	Bangladesh	TaylorBrown.et.al.NatCom.2023	BD-1.1	DRR189282
DRR189283	2011	Bangladesh	TaylorBrown.et.al.NatCom.2023	BD-1.1	DRR189283
DRR189284	2011	Bangladesh	TaylorBrown.et.al.NatCom.2023	BD-1.1	DRR189284
DRR189285	2011	Bangladesh	TaylorBrown.et.al.NatCom.2023	BD-2	DRR189285
DRR189286	2012	Bangladesh	TaylorBrown.et.al.NatCom.2023	BD-2	DRR189286
DRR189287	2012	Bangladesh	TaylorBrown.et.al.NatCom.2023	BD-2	DRR189287
DRR189288	2012	Bangladesh	TaylorBrown.et.al.NatCom.2023	BD-2	DRR189288
DRR189289	2012	Bangladesh	TaylorBrown.et.al.NatCom.2023	BD-2	DRR189289
DRR189290	2013	Bangladesh	TaylorBrown.et.al.NatCom.2023	BD-2	DRR189290
DRR189291	2014	Bangladesh	TaylorBrown.et.al.NatCom.2023	BD-2	DRR189291
DRR189292	2015	Bangladesh	TaylorBrown.et.al.NatCom.2023	BD-1.1	DRR189292
DRR189293	2015	Bangladesh	TaylorBrown.et.al.NatCom.2023	BD-2	DRR189293
DRR189294	2015	Bangladesh	TaylorBrown.et.al.NatCom.2023	BD-2	DRR189294
DRR189295	2015	Bangladesh	TaylorBrown.et.al.NatCom.2023	BD-2	DRR189295
DRR189296	2015	Bangladesh	TaylorBrown.et.al.NatCom.2023	BD-2	DRR189296
DRR189297	2015	Bangladesh	TaylorBrown.et.al.NatCom.2023	BD-2	DRR189297
DRR189298	2016	Bangladesh	TaylorBrown.et.al.NatCom.2023	BD-1.1	DRR189298
DRR189299	2016	Bangladesh	TaylorBrown.et.al.NatCom.2023	BD-2	DRR189299
DRR189300	2016	Bangladesh	TaylorBrown.et.al.NatCom.2023	BD-2	DRR189300
DRR189301	2016	Bangladesh	TaylorBrown.et.al.NatCom.2023	BD-2	DRR189301
DRR189302	2016	Bangladesh	TaylorBrown.et.al.NatCom.2023	BD-2	DRR189302
DRR189303	2016	Bangladesh	TaylorBrown.et.al.NatCom.2023	BD-2	DRR189303
DRR189304	2016	Bangladesh	TaylorBrown.et.al.NatCom.2023	BD-2	DRR189304
DRR189305	2016	Bangladesh	TaylorBrown.et.al.NatCom.2023	BD-2	DRR189305
DRR189306	2016	Bangladesh	TaylorBrown.et.al.NatCom.2023	BD-2	DRR189306
DRR189308	2012	Bangladesh	TaylorBrown.et.al.NatCom.2023	BD-1.1	DRR189308
DRR189309	2012	Bangladesh	TaylorBrown.et.al.NatCom.2023	BD-1.1	DRR189309
DRR189310	2011	Bangladesh	TaylorBrown.et.al.NatCom.2023	BD-1.1	DRR189310
DRR189311	2011	Bangladesh	TaylorBrown.et.al.NatCom.2023	BD-1.1	DRR189311
DRR189312	2012	Bangladesh	TaylorBrown.et.al.NatCom.2023	BD-1.1	DRR189312
DRR189313	2011	Bangladesh	TaylorBrown.et.al.NatCom.2023	BD-1.1	DRR189313
DRR189314	2011	Bangladesh	TaylorBrown.et.al.NatCom.2023	BD-1.1	DRR189314
DRR189315	2013	Bangladesh	TaylorBrown.et.al.NatCom.2023	BD-2	DRR189315
DRR189316	2013	Bangladesh	TaylorBrown.et.al.NatCom.2023	BD-2	DRR189316
DRR189317	2013	Bangladesh	TaylorBrown.et.al.NatCom.2023	BD-2	DRR189317
DRR189318	2013	Bangladesh	TaylorBrown.et.al.NatCom.2023	BD-2	DRR189318
DRR189319	2013	Bangladesh	TaylorBrown.et.al.NatCom.2023	BD-2	DRR189319
DRR189320	2013	Bangladesh	TaylorBrown.et.al.NatCom.2023	BD-2	DRR189320
DRR189321	2014	Bangladesh	TaylorBrown.et.al.NatCom.2023	BD-2	DRR189321
DRR189322	2014	Bangladesh	TaylorBrown.et.al.NatCom.2023	BD-2	DRR189322
DRR189323	2014	Bangladesh	TaylorBrown.et.al.NatCom.2023	BD-2	DRR189323
DRR189324	2014	Bangladesh	TaylorBrown.et.al.NatCom.2023	BD-2	DRR189324
DRR189325	2014	Bangladesh	TaylorBrown.et.al.NatCom.2023	BD-2	DRR189325
DRR189326	2013	Bangladesh	TaylorBrown.et.al.NatCom.2023	BD-2	DRR189326
DRR189327	2014	Bangladesh	TaylorBrown.et.al.NatCom.2023	BD-2	DRR189327
DRR189328	2014	Bangladesh	TaylorBrown.et.al.NatCom.2023	BD-2	DRR189328
DRR189329	2014	Bangladesh	TaylorBrown.et.al.NatCom.2023	BD-2	DRR189329
DRR189330	2014	Bangladesh	TaylorBrown.et.al.NatCom.2023	BD-2	DRR189330
DRR189331	2015	India	TaylorBrown.et.al.NatCom.2023	BD-1.1	DRR189331
DRR189332	2015	India	TaylorBrown.et.al.NatCom.2023	BD-1.1	DRR189332
DRR189333	2015	India	TaylorBrown.et.al.NatCom.2023	BD-2	DRR189333
DRR189334	2015	India	TaylorBrown.et.al.NatCom.2023	BD-1.1	DRR189334
DRR189336	2015	India	TaylorBrown.et.al.NatCom.2023	BD-1.1	DRR189336
DRR189337	2016	India	TaylorBrown.et.al.NatCom.2023	BD-1.1	DRR189337
DRR189338	2016	India	TaylorBrown.et.al.NatCom.2023	BD-1.1	DRR189338
DRR189339	2016	India	TaylorBrown.et.al.NatCom.2023	BD-1.1	DRR189339
DRR189341	2016	India	TaylorBrown.et.al.NatCom.2023	BD-1.1	DRR189341
DRR189342	2016	India	TaylorBrown.et.al.NatCom.2023	BD-1.1	DRR189342
DRR189343	2016	India	TaylorBrown.et.al.NatCom.2023	BD-1.1	DRR189343
DRR189344	2016	India	TaylorBrown.et.al.NatCom.2023	BD-1.1	DRR189344
DRR189345	2016	India	TaylorBrown.et.al.NatCom.2023	BD-1.1	DRR189345
DRR189346	2010	Bangladesh	TaylorBrown.et.al.NatCom.2023	BD-2	DRR189346
DRR189347	2010	Bangladesh	TaylorBrown.et.al.NatCom.2023	BD-1.1	DRR189347
DRR335607	2007	Bangladesh	Monir.et.al.MSpectrum.2022	BD-1	DRR335607
DRR335608	2007	Bangladesh	Monir.et.al.MSpectrum.2022	BD-2	DRR335608
DRR335609	2007	Bangladesh	Monir.et.al.MSpectrum.2022	BD-1	DRR335609
DRR335610	2007	Bangladesh	Monir.et.al.MSpectrum.2022	BD-1	DRR335610
DRR335611	2007	Bangladesh	Monir.et.al.MSpectrum.2022	BD-1	DRR335611
DRR335612	2007	Bangladesh	Monir.et.al.MSpectrum.2022	BD-1	DRR335612
DRR335613	2007	Bangladesh	Monir.et.al.MSpectrum.2022	BD-1	DRR335613
DRR335614	2007	Bangladesh	Monir.et.al.MSpectrum.2022	BD-1	DRR335614
DRR335615	2007	Bangladesh	Monir.et.al.MSpectrum.2022	BD-1	DRR335615
DRR335616	2007	Bangladesh	Monir.et.al.MSpectrum.2022	BD-1	DRR335616
DRR335617	2007	Bangladesh	Monir.et.al.MSpectrum.2022	BD-1	DRR335617
DRR335618	2007	Bangladesh	Monir.et.al.MSpectrum.2022	BD-1	DRR335618
DRR335619	2008	Bangladesh	Monir.et.al.MSpectrum.2022	BD-1	DRR335619
DRR335620	2008	Bangladesh	Monir.et.al.MSpectrum.2022	BD-1	DRR335620
DRR335621	2008	Bangladesh	Monir.et.al.MSpectrum.2022	BD-1	DRR335621
DRR335622	2008	Bangladesh	Monir.et.al.MSpectrum.2022	BD-1	DRR335622
DRR335623	2008	Bangladesh	Monir.et.al.MSpectrum.2022	BD-1	DRR335623
DRR335624	2008	Bangladesh	Monir.et.al.MSpectrum.2022	BD-1	DRR335624
DRR335625	2008	Bangladesh	Monir.et.al.MSpectrum.2022	BD-1	DRR335625
DRR335626	2008	Bangladesh	Monir.et.al.MSpectrum.2022	BD-1	DRR335626
DRR335627	2008	Bangladesh	Monir.et.al.MSpectrum.2022	BD-1	DRR335627
DRR335628	2009	Bangladesh	Monir.et.al.MSpectrum.2022	BD-2	DRR335628
DRR335629	2009	Bangladesh	Monir.et.al.MSpectrum.2022	BD-2	DRR335629
DRR335630	2009	Bangladesh	Monir.et.al.MSpectrum.2022	BD-2	DRR335630
DRR335631	2009	Bangladesh	Monir.et.al.MSpectrum.2022	BD-2	DRR335631
DRR335632	2009	Bangladesh	Monir.et.al.MSpectrum.2022	BD-2	DRR335632
DRR335633	2009	Bangladesh	Monir.et.al.MSpectrum.2022	BD-2	DRR335633
DRR335634	2009	Bangladesh	Monir.et.al.MSpectrum.2022	BD-2	DRR335634
DRR335635	2010	Bangladesh	Monir.et.al.MSpectrum.2022	BD-1	DRR335635
DRR335636	2010	Bangladesh	Monir.et.al.MSpectrum.2022	BD-1	DRR335636
DRR335637	2010	Bangladesh	Monir.et.al.MSpectrum.2022	BD-1	DRR335637
DRR335638	2010	Bangladesh	Monir.et.al.MSpectrum.2022	BD-1	DRR335638
DRR335639	2010	Bangladesh	Monir.et.al.MSpectrum.2022	BD-1	DRR335639
DRR335640	2010	Bangladesh	Monir.et.al.MSpectrum.2022	BD-1	DRR335640
DRR335641	2010	Bangladesh	Monir.et.al.MSpectrum.2022	BD-1	DRR335641
DRR335642	2010	Bangladesh	Monir.et.al.MSpectrum.2022	BD-1	DRR335642
DRR335643	2010	Bangladesh	Monir.et.al.MSpectrum.2022	BD-2	DRR335643
DRR335644	2010	Bangladesh	Monir.et.al.MSpectrum.2022	BD-1	DRR335644
DRR335645	2010	Bangladesh	Monir.et.al.MSpectrum.2022	BD-1	DRR335645
DRR335646	2010	Bangladesh	Monir.et.al.MSpectrum.2022	BD-1	DRR335646
DRR335647	2011	Bangladesh	Monir.et.al.MSpectrum.2022	BD-1	DRR335647
DRR335648	2011	Bangladesh	Monir.et.al.MSpectrum.2022	BD-1	DRR335648
DRR335649	2011	Bangladesh	Monir.et.al.MSpectrum.2022	BD-1	DRR335649
DRR335650	2012	Bangladesh	Monir.et.al.MSpectrum.2022	BD-1	DRR335650
DRR335651	2012	Bangladesh	Monir.et.al.MSpectrum.2022	BD-1	DRR335651
DRR335652	2012	Bangladesh	Monir.et.al.MSpectrum.2022	BD-1	DRR335652
DRR335653	2012	Bangladesh	Monir.et.al.MSpectrum.2022	BD-1	DRR335653
DRR335654	2013	Bangladesh	Monir.et.al.MSpectrum.2022	BD-2	DRR335654
DRR335655	2013	Bangladesh	Monir.et.al.MSpectrum.2022	BD-2	DRR335655
DRR335656	2013	Bangladesh	Monir.et.al.MSpectrum.2022	BD-2	DRR335656
DRR335657	2013	Bangladesh	Monir.et.al.MSpectrum.2022	BD-2	DRR335657
DRR335658	2013	Bangladesh	Monir.et.al.MSpectrum.2022	BD-2	DRR335658
DRR335659	2013	Bangladesh	Monir.et.al.MSpectrum.2022	BD-2	DRR335659
DRR335660	2013	Bangladesh	Monir.et.al.MSpectrum.2022	BD-2	DRR335660
DRR335661	2013	Bangladesh	Monir.et.al.MSpectrum.2022	BD-2	DRR335661
DRR335662	2014	Bangladesh	Monir.et.al.MSpectrum.2022	BD-2	DRR335662
DRR335663	2014	Bangladesh	Monir.et.al.MSpectrum.2022	BD-2	DRR335663
DRR335664	2014	Bangladesh	Monir.et.al.MSpectrum.2022	BD-2	DRR335664
DRR335665	2014	Bangladesh	Monir.et.al.MSpectrum.2022	BD-2	DRR335665
DRR335666	2014	Bangladesh	Monir.et.al.MSpectrum.2022	BD-2	DRR335666
DRR335667	2009	Bangladesh	Monir.et.al.MSpectrum.2022	BD-2	DRR335667
DRR335668	2009	Bangladesh	Monir.et.al.MSpectrum.2022	BD-2	DRR335668
DRR335669	2010	Bangladesh	Monir.et.al.MSpectrum.2022	BD-1	DRR335669
DRR335670	2011	Bangladesh	Monir.et.al.MSpectrum.2022	BD-1	DRR335670
DRR335671	2013	Bangladesh	Monir.et.al.MSpectrum.2022	BD-2	DRR335671
DRR335672	2014	Bangladesh	Monir.et.al.MSpectrum.2022	BD-1	DRR335672
DRR335673	2015	Bangladesh	Monir.et.al.MSpectrum.2022	BD-2	DRR335673
DRR335674	2015	Bangladesh	Monir.et.al.MSpectrum.2022	BD-2	DRR335674
DRR335675	2015	Bangladesh	Monir.et.al.MSpectrum.2022	BD-2	DRR335675
DRR335676	2015	Bangladesh	Monir.et.al.MSpectrum.2022	BD-2	DRR335676
DRR335677	2016	Bangladesh	Monir.et.al.MSpectrum.2022	BD-2	DRR335677
DRR335678	2016	Bangladesh	Monir.et.al.MSpectrum.2022	BD-2	DRR335678
DRR335679	2016	Bangladesh	Monir.et.al.MSpectrum.2022	BD-2	DRR335679
DRR335680	2017	Bangladesh	Monir.et.al.MSpectrum.2022	BD-2	DRR335680
DRR335681	2017	Bangladesh	Monir.et.al.MSpectrum.2022	BD-2	DRR335681
DRR335682	2017	Bangladesh	Monir.et.al.MSpectrum.2022	BD-2	DRR335682
DRR335683	2017	Bangladesh	Monir.et.al.MSpectrum.2022	BD-2	DRR335683
DRR335684	2017	Bangladesh	Monir.et.al.MSpectrum.2022	BD-2	DRR335684
DRR335685	2017	Bangladesh	Monir.et.al.MSpectrum.2022	BD-2	DRR335685
DRR335686	2017	Bangladesh	Monir.et.al.MSpectrum.2022	BD-2	DRR335686
DRR335687	2017	Bangladesh	Monir.et.al.MSpectrum.2022	BD-2	DRR335687
DRR335688	2017	Bangladesh	Monir.et.al.MSpectrum.2022	BD-2	DRR335688
DRR335689	2017	Bangladesh	Monir.et.al.MSpectrum.2022	BD-2	DRR335689
DRR335690	2017	Bangladesh	Monir.et.al.MSpectrum.2022	BD-2	DRR335690
DRR335691	2004	Bangladesh	Monir.et.al.MSpectrum.2022	BD-1	DRR335691
DRR335692	2004	Bangladesh	Monir.et.al.MSpectrum.2022	BD-1	DRR335692
DRR335693	2004	Bangladesh	Monir.et.al.MSpectrum.2022	BD-2	DRR335693
DRR335694	2005	Bangladesh	Monir.et.al.MSpectrum.2022	BD-2	DRR335694
DRR335695	2005	Bangladesh	Monir.et.al.MSpectrum.2022	BD-1	DRR335695
DRR335696	2005	Bangladesh	Monir.et.al.MSpectrum.2022	BD-2	DRR335696
DRR335697	2005	Bangladesh	Monir.et.al.MSpectrum.2022	BD-1	DRR335697
DRR335698	2006	Bangladesh	Monir.et.al.MSpectrum.2022	BD-2	DRR335698
DRR335700	2007	Bangladesh	Monir.et.al.MSpectrum.2022	BD-1	DRR335700
DRR335701	2007	Bangladesh	Monir.et.al.MSpectrum.2022	BD-1	DRR335701
DRR335702	2007	Bangladesh	Monir.et.al.MSpectrum.2022	BD-1	DRR335702
DRR335703	2008	Bangladesh	Monir.et.al.MSpectrum.2022	BD-2	DRR335703
DRR335704	2008	Bangladesh	Monir.et.al.MSpectrum.2022	BD-2	DRR335704
DRR335705	2009	Bangladesh	Monir.et.al.MSpectrum.2022	BD-2	DRR335705
DRR335706	2010	Bangladesh	Monir.et.al.MSpectrum.2022	BD-1	DRR335706
DRR335707	2010	Bangladesh	Monir.et.al.MSpectrum.2022	BD-1	DRR335707
DRR335708	2010	Bangladesh	Monir.et.al.MSpectrum.2022	BD-1	DRR335708
DRR335709	2010	Bangladesh	Monir.et.al.MSpectrum.2022	BD-2	DRR335709
DRR335710	2011	Bangladesh	Monir.et.al.MSpectrum.2022	BD-2	DRR335710
DRR335711	2011	Bangladesh	Monir.et.al.MSpectrum.2022	BD-2	DRR335711
DRR335712	2011	Bangladesh	Monir.et.al.MSpectrum.2022	BD-2	DRR335712
DRR335713	2011	Bangladesh	Monir.et.al.MSpectrum.2022	BD-2	DRR335713
DRR335714	2011	Bangladesh	Monir.et.al.MSpectrum.2022	BD-2	DRR335714
DRR335715	2011	Bangladesh	Monir.et.al.MSpectrum.2022	BD-2	DRR335715
DRR335716	2011	Bangladesh	Monir.et.al.MSpectrum.2022	BD-2	DRR335716
DRR335717	2012	Bangladesh	Monir.et.al.MSpectrum.2022	BD-2	DRR335717
DRR335718	2012	Bangladesh	Monir.et.al.MSpectrum.2022	BD-2	DRR335718
DRR335719	2012	Bangladesh	Monir.et.al.MSpectrum.2022	BD-2	DRR335719
DRR335720	2012	Bangladesh	Monir.et.al.MSpectrum.2022	BD-0	DRR335720
DRR335721	2012	Bangladesh	Monir.et.al.MSpectrum.2022	BD-0	DRR335721
DRR335722	2012	Bangladesh	Monir.et.al.MSpectrum.2022	BD-2	DRR335722
DRR335723	2012	Bangladesh	Monir.et.al.MSpectrum.2022	BD-0	DRR335723
DRR335724	2013	Bangladesh	Monir.et.al.MSpectrum.2022	BD-2	DRR335724
DRR335725	2014	Bangladesh	Monir.et.al.MSpectrum.2022	BD-2	DRR335725
ERR018111	2007	India	Ramamurthy.et.al.2022.NatCom_O1-strains		ERR018111
ERR018112	2006	India	Ramamurthy.et.al.2022.NatCom_O1-strains		ERR018112
ERR018113	2001	Bangladesh	Ramamurthy.et.al.2022.NatCom_O1-strains		ERR018113
ERR018114	1999	Bangladesh	Ramamurthy.et.al.2022.NatCom_O1-strains		ERR018114
ERR018115	2001	Bangladesh	Ramamurthy.et.al.2022.NatCom_O1-strains		ERR018115
ERR018116	2001	Bangladesh	Ramamurthy.et.al.2022.NatCom_O1-strains		ERR018116
ERR018120	1994	Bangladesh	Ramamurthy.et.al.2022.NatCom_O1-strains		ERR018120
ERR018122	1991	Bangladesh	Ramamurthy.et.al.2022.NatCom_O1-strains		ERR018122
ERR018123	2004	India	Ramamurthy.et.al.2022.NatCom_O1-strains		ERR018123
ERR018125	1991	India	Ramamurthy.et.al.2022.NatCom_O1-strains		ERR018125
ERR018126	1990	India	Ramamurthy.et.al.2022.NatCom_O1-strains		ERR018126
ERR018127	1989	India	Ramamurthy.et.al.2022.NatCom_O1-strains		ERR018127
ERR018128	2006	Bangladesh	Ramamurthy.et.al.2022.NatCom_O1-strains		ERR018128
ERR018130	2004	India	Ramamurthy.et.al.2022.NatCom_O1-strains		ERR018130
ERR018149	1992	Colombia	Ramamurthy.et.al.2022.NatCom_O1-strains		ERR018149
ERR018186	1973	India	Ramamurthy.et.al.2022.NatCom_O1-strains		ERR018186
ERR018188	1979	India	Ramamurthy.et.al.2022.NatCom_O1-strains		ERR018188
ERR018189	1980	India	Ramamurthy.et.al.2022.NatCom_O1-strains		ERR018189
ERR018191	1979	India	Ramamurthy.et.al.2022.NatCom_O1-strains		ERR018191
ERR018195	1992	India	Ramamurthy.et.al.2022.NatCom_O1-strains		ERR018195
ERR019288	2005	Kenya	Ramamurthy.et.al.2022.NatCom_O1-strains		ERR019288
ERR019290	2007	Kenya	Ramamurthy.et.al.2022.NatCom_O1-strains		ERR019290
ERR019291	2007	Kenya	Ramamurthy.et.al.2022.NatCom_O1-strains		ERR019291
ERR019295	2007	Kenya	Ramamurthy.et.al.2022.NatCom_O1-strains		ERR019295
ERR019296	2005	Kenya	Ramamurthy.et.al.2022.NatCom_O1-strains		ERR019296
ERR019297	2005	Kenya	Ramamurthy.et.al.2022.NatCom_O1-strains		ERR019297
ERR019879	1995	Vietnam	Ramamurthy.et.al.2022.NatCom_O1-strains		ERR019879
ERR019880	2002	Vietnam	Ramamurthy.et.al.2022.NatCom_O1-strains		ERR019880
ERR019881	2004	India	Ramamurthy.et.al.2022.NatCom_O1-strains		ERR019881
ERR019882	2006	India	Ramamurthy.et.al.2022.NatCom_O1-strains		ERR019882
ERR025356	2005	Mozambique	Ramamurthy.et.al.2022.NatCom_O1-strains		ERR025356
ERR025357	2007	India	Ramamurthy.et.al.2022.NatCom_O1-strains		ERR025357
ERR025358	2007	India	Ramamurthy.et.al.2022.NatCom_O1-strains		ERR025358
ERR025359	2007	India	Ramamurthy.et.al.2022.NatCom_O1-strains		ERR025359
ERR025360	2007	India	Ramamurthy.et.al.2022.NatCom_O1-strains		ERR025360
ERR025361	2004	India	Ramamurthy.et.al.2022.NatCom_O1-strains		ERR025361
ERR025362	2004	Vietnam	Ramamurthy.et.al.2022.NatCom_O1-strains		ERR025362
ERR025364	2003	Vietnam	Ramamurthy.et.al.2022.NatCom_O1-strains		ERR025364
ERR025366	2007	India	Ramamurthy.et.al.2022.NatCom_O1-strains		ERR025366
ERR025367	2005	Mozambique	Ramamurthy.et.al.2022.NatCom_O1-strains		ERR025367
ERR025368	2007	India	Ramamurthy.et.al.2022.NatCom_O1-strains		ERR025368
ERR025369	2006	India	Ramamurthy.et.al.2022.NatCom_O1-strains		ERR025369
ERR025370	2009	Tanzania	Ramamurthy.et.al.2022.NatCom_O1-strains		ERR025370
ERR025371	2007	India	Ramamurthy.et.al.2022.NatCom_O1-strains		ERR025371
ERR025372	2007	India	Ramamurthy.et.al.2022.NatCom_O1-strains		ERR025372
ERR025373	2001	Bangladesh	Ramamurthy.et.al.2022.NatCom_O1-strains		ERR025373
ERR025374	2005	India	Ramamurthy.et.al.2022.NatCom_O1-strains		ERR025374
ERR025375	2007	India	Ramamurthy.et.al.2022.NatCom_O1-strains		ERR025375
ERR025377	2005	Mozambique	Ramamurthy.et.al.2022.NatCom_O1-strains		ERR025377
ERR025378	1991	Peru	Ramamurthy.et.al.2022.NatCom_O1-strains		ERR025378
ERR025379	1980	India	Ramamurthy.et.al.2022.NatCom_O1-strains		ERR025379
ERR025380	1973	Unknown	Ramamurthy.et.al.2022.NatCom_O1-strains		ERR025380
ERR025381	1989	Angola	Ramamurthy.et.al.2022.NatCom_O1-strains		ERR025381
ERR025382	1957	Indonesia	Ramamurthy.et.al.2022.NatCom_O1-strains		ERR025382
ERR025383	1979	Bangladesh	Ramamurthy.et.al.2022.NatCom_O1-strains		ERR025383
ERR025384	1977	India	Ramamurthy.et.al.2022.NatCom_O1-strains		ERR025384
ERR025385	1971	Bangladesh	Ramamurthy.et.al.2022.NatCom_O1-strains		ERR025385
ERR025386	1979	Bangladesh	Ramamurthy.et.al.2022.NatCom_O1-strains		ERR025386
ERR025388	1991	Peru	Ramamurthy.et.al.2022.NatCom_O1-strains		ERR025388
ERR025389	1991	Peru	Ramamurthy.et.al.2022.NatCom_O1-strains		ERR025389
ERR025390	1991	Peru	Ramamurthy.et.al.2022.NatCom_O1-strains		ERR025390
ERR025392	1994	Bangladesh	Ramamurthy.et.al.2022.NatCom_O1-strains		ERR025392
ERR025393	2006	Bangladesh	Ramamurthy.et.al.2022.NatCom_O1-strains		ERR025393
ERR025395	2007	Bangladesh	Ramamurthy.et.al.2022.NatCom_O1-strains		ERR025395
ERR025396	1991	Bangladesh	Ramamurthy.et.al.2022.NatCom_O1-strains		ERR025396
ERR028068	2009	Kenya	Ramamurthy.et.al.2022.NatCom_O1-strains		ERR028068
ERR028074	2009	Kenya	Ramamurthy.et.al.2022.NatCom_O1-strains		ERR028074
ERR028075	2009	Kenya	Ramamurthy.et.al.2022.NatCom_O1-strains		ERR028075
ERR028076	2009	Kenya	Ramamurthy.et.al.2022.NatCom_O1-strains		ERR028076
ERR037741	2009	Kenya	Ramamurthy.et.al.2022.NatCom_O1-strains		ERR037741
ERR042733	1994	Gaza	Ramamurthy.et.al.2022.NatCom_O1-strains		ERR042733
ERR042738	1994	Palestine	Ramamurthy.et.al.2022.NatCom_O1-strains		ERR042738
ERR044779	1991	Mexico	Ramamurthy.et.al.2022.NatCom_O1-strains		ERR044779
ERR044797	2004	Mozambique	Ramamurthy.et.al.2022.NatCom_O1-strains		ERR044797
ERR044799	2009	Zimbabwe	Ramamurthy.et.al.2022.NatCom_O1-strains		ERR044799
ERR051745	2010	Pakistan	TaylorBrown.et.al.NatCom.2023	BD-1.1	ERR051745
ERR051746	2010	Pakistan	TaylorBrown.et.al.NatCom.2023	BD-1.1	ERR051746
ERR051748	2010	Pakistan	TaylorBrown.et.al.NatCom.2023	BD-1.1	ERR051748
ERR051749	2010	Pakistan	TaylorBrown.et.al.NatCom.2023	BD-1.1	ERR051749
ERR051751	2010	Pakistan	TaylorBrown.et.al.NatCom.2023	BD-1.1	ERR051751
ERR051752	2010	Pakistan	TaylorBrown.et.al.NatCom.2023	BD-1.1	ERR051752
ERR051756	2010	Pakistan	TaylorBrown.et.al.NatCom.2023	BD-1.1	ERR051756
ERR051759	2010	Pakistan	TaylorBrown.et.al.NatCom.2023	BD-1.1	ERR051759
ERR051760	2010	Pakistan	TaylorBrown.et.al.NatCom.2023	BD-1.1	ERR051760
ERR051761	2010	Pakistan	TaylorBrown.et.al.NatCom.2023	BD-1.1	ERR051761
ERR051762	2010	Pakistan	TaylorBrown.et.al.NatCom.2023	BD-1.1	ERR051762
ERR051763	2010	Pakistan	TaylorBrown.et.al.NatCom.2023	BD-1.1	ERR051763
ERR051764	2010	Pakistan	TaylorBrown.et.al.NatCom.2023	BD-1.1	ERR051764
ERR051765	2010	Pakistan	TaylorBrown.et.al.NatCom.2023	BD-2	ERR051765
ERR051767	2010	Pakistan	TaylorBrown.et.al.NatCom.2023	BD-2	ERR051767
ERR051768	2010	Pakistan	TaylorBrown.et.al.NatCom.2023	BD-2	ERR051768
ERR051769	2010	Pakistan	TaylorBrown.et.al.NatCom.2023	BD-2	ERR051769
ERR051770	2010	Pakistan	TaylorBrown.et.al.NatCom.2023	BD-2	ERR051770
ERR051771	2010	Pakistan	TaylorBrown.et.al.NatCom.2023	BD-1.1	ERR051771
ERR051772	2010	Pakistan	TaylorBrown.et.al.NatCom.2023	BD-2	ERR051772
ERR051773	2010	Pakistan	TaylorBrown.et.al.NatCom.2023	BD-1.1	ERR051773
ERR051775	2010	Pakistan	TaylorBrown.et.al.NatCom.2023	BD-1.1	ERR051775
ERR051776	2010	Pakistan	TaylorBrown.et.al.NatCom.2023	BD-1.1	ERR051776
ERR051777	2010	Pakistan	TaylorBrown.et.al.NatCom.2023	BD-1.1	ERR051777
ERR051779	2010	Pakistan	TaylorBrown.et.al.NatCom.2023	BD-1.1	ERR051779
ERR051780	2010	Pakistan	TaylorBrown.et.al.NatCom.2023	BD-1.1	ERR051780
ERR051781	2010	Pakistan	TaylorBrown.et.al.NatCom.2023	BD-1.1	ERR051781
ERR051783	2010	Pakistan	TaylorBrown.et.al.NatCom.2023	BD-1.1	ERR051783
ERR051784	2010	Pakistan	TaylorBrown.et.al.NatCom.2023	BD-1.1	ERR051784
ERR051785	2010	Pakistan	TaylorBrown.et.al.NatCom.2023	BD-1.1	ERR051785
ERR051786	2010	Pakistan	TaylorBrown.et.al.NatCom.2023	BD-2	ERR051786
ERR051787	2010	Pakistan	TaylorBrown.et.al.NatCom.2023	BD-1.1	ERR051787
ERR051788	2010	Pakistan	TaylorBrown.et.al.NatCom.2023	BD-1.1	ERR051788
ERR051789	2010	Pakistan	TaylorBrown.et.al.NatCom.2023	BD-1.1	ERR051789
ERR051790	2010	Pakistan	TaylorBrown.et.al.NatCom.2023	BD-1.1	ERR051790
ERR117593	2007	Kenya	Ramamurthy.et.al.2022.NatCom_O1-strains		ERR117593
ERR117609	2009	Kenya	Ramamurthy.et.al.2022.NatCom_O1-strains		ERR117609
ERR11850017	2017	Bangladesh	TaylorBrown.et.al.NatCom.2023	BD-2	ERR11850017
ERR11850018	2017	Bangladesh	TaylorBrown.et.al.NatCom.2023	BD-2	ERR11850018
ERR11850019	2017	Bangladesh	TaylorBrown.et.al.NatCom.2023	BD-2	ERR11850019
ERR11850020	2017	Bangladesh	TaylorBrown.et.al.NatCom.2023	BD-2	ERR11850020
ERR11850021	2016	Bangladesh	TaylorBrown.et.al.NatCom.2023	BD-2	ERR11850021
ERR11850022	2018	Bangladesh	TaylorBrown.et.al.NatCom.2023	BD-2	ERR11850022
ERR11850023	2016	Bangladesh	TaylorBrown.et.al.NatCom.2023	BD-2	ERR11850023
ERR11850024	2015	Bangladesh	TaylorBrown.et.al.NatCom.2023	BD-2	ERR11850024
ERR11850025	2017	Bangladesh	TaylorBrown.et.al.NatCom.2023	BD-2	ERR11850025
ERR11850026	2018	Bangladesh	TaylorBrown.et.al.NatCom.2023	BD-2	ERR11850026
ERR11850027	2017	Bangladesh	TaylorBrown.et.al.NatCom.2023	BD-2	ERR11850027
ERR11850028	2017	Bangladesh	TaylorBrown.et.al.NatCom.2023	BD-2	ERR11850028
ERR11850029	2017	Bangladesh	TaylorBrown.et.al.NatCom.2023	BD-2	ERR11850029
ERR11850030	2016	Bangladesh	TaylorBrown.et.al.NatCom.2023	BD-2	ERR11850030
ERR11850031	2017	Bangladesh	TaylorBrown.et.al.NatCom.2023	BD-2	ERR11850031
ERR11850032	2015	Bangladesh	TaylorBrown.et.al.NatCom.2023	BD-2	ERR11850032
ERR11850033	2018	Bangladesh	TaylorBrown.et.al.NatCom.2023	BD-2	ERR11850033
ERR11850034	2017	Bangladesh	TaylorBrown.et.al.NatCom.2023	BD-2	ERR11850034
ERR11850035	2017	Bangladesh	TaylorBrown.et.al.NatCom.2023	BD-2	ERR11850035
ERR11850036	2017	Bangladesh	TaylorBrown.et.al.NatCom.2023	BD-2	ERR11850036
ERR11850037	2015	Bangladesh	TaylorBrown.et.al.NatCom.2023	BD-2	ERR11850037
ERR11850038	2017	Bangladesh	TaylorBrown.et.al.NatCom.2023	BD-2	ERR11850038
ERR11850039	2018	Bangladesh	TaylorBrown.et.al.NatCom.2023	BD-2	ERR11850039
ERR11850040	2015	Bangladesh	TaylorBrown.et.al.NatCom.2023	BD-2	ERR11850040
ERR11850041	2018	Bangladesh	TaylorBrown.et.al.NatCom.2023	BD-2	ERR11850041
ERR11850042	2016	Bangladesh	TaylorBrown.et.al.NatCom.2023	BD-2	ERR11850042
ERR11850043	2017	Bangladesh	TaylorBrown.et.al.NatCom.2023	BD-2	ERR11850043
ERR11850044	2016	Bangladesh	TaylorBrown.et.al.NatCom.2023	BD-2	ERR11850044
ERR11850045	2017	Bangladesh	TaylorBrown.et.al.NatCom.2023	BD-2	ERR11850045
ERR11850046	2016	Bangladesh	TaylorBrown.et.al.NatCom.2023	BD-2	ERR11850046
ERR11850047	2016	Bangladesh	TaylorBrown.et.al.NatCom.2023	BD-2	ERR11850047
ERR11850048	2016	Bangladesh	TaylorBrown.et.al.NatCom.2023	BD-2	ERR11850048
ERR11850049	2016	Bangladesh	TaylorBrown.et.al.NatCom.2023	BD-2	ERR11850049
ERR11850050	2016	Bangladesh	TaylorBrown.et.al.NatCom.2023	BD-2	ERR11850050
ERR11850051	2016	Bangladesh	TaylorBrown.et.al.NatCom.2023	BD-2	ERR11850051
ERR11850052	2016	Bangladesh	TaylorBrown.et.al.NatCom.2023	BD-2	ERR11850052
ERR11850053	2016	Bangladesh	TaylorBrown.et.al.NatCom.2023	BD-2	ERR11850053
ERR11850054	2015	Bangladesh	TaylorBrown.et.al.NatCom.2023	BD-2	ERR11850054
ERR11850055	2016	Bangladesh	TaylorBrown.et.al.NatCom.2023	BD-2	ERR11850055
ERR11850056	2016	Bangladesh	TaylorBrown.et.al.NatCom.2023	BD-2	ERR11850056
ERR11850057	2016	Bangladesh	TaylorBrown.et.al.NatCom.2023	BD-2	ERR11850057
ERR11850058	2016	Bangladesh	TaylorBrown.et.al.NatCom.2023	BD-2	ERR11850058
ERR11850059	2016	Bangladesh	TaylorBrown.et.al.NatCom.2023	BD-2	ERR11850059
ERR11850060	2016	Bangladesh	TaylorBrown.et.al.NatCom.2023	BD-2	ERR11850060
ERR11850061	2016	Bangladesh	TaylorBrown.et.al.NatCom.2023	BD-2	ERR11850061
ERR11850062	2015	Bangladesh	TaylorBrown.et.al.NatCom.2023	BD-2	ERR11850062
ERR11850063	2016	Bangladesh	TaylorBrown.et.al.NatCom.2023	BD-2	ERR11850063
ERR11850064	2016	Bangladesh	TaylorBrown.et.al.NatCom.2023	BD-2	ERR11850064
ERR11850065	2016	Bangladesh	TaylorBrown.et.al.NatCom.2023	BD-2	ERR11850065
ERR11850066	2016	Bangladesh	TaylorBrown.et.al.NatCom.2023	BD-2	ERR11850066
ERR11850067	2016	Bangladesh	TaylorBrown.et.al.NatCom.2023	BD-2	ERR11850067
ERR11850068	2016	Bangladesh	TaylorBrown.et.al.NatCom.2023	BD-2	ERR11850068
ERR11850069	2016	Bangladesh	TaylorBrown.et.al.NatCom.2023	BD-2	ERR11850069
ERR11850070	2016	Bangladesh	TaylorBrown.et.al.NatCom.2023	BD-2	ERR11850070
ERR11850071	2018	Bangladesh	TaylorBrown.et.al.NatCom.2023	BD-1.1	ERR11850071
ERR11850072	2016	Bangladesh	TaylorBrown.et.al.NatCom.2023	BD-2	ERR11850072
ERR11850073	2016	Bangladesh	TaylorBrown.et.al.NatCom.2023	BD-2	ERR11850073
ERR11850074	2017	Bangladesh	TaylorBrown.et.al.NatCom.2023	BD-2	ERR11850074
ERR11850075	2017	Bangladesh	TaylorBrown.et.al.NatCom.2023	BD-2	ERR11850075
ERR11850076	2016	Bangladesh	TaylorBrown.et.al.NatCom.2023	BD-2	ERR11850076
ERR11850077	2016	Bangladesh	TaylorBrown.et.al.NatCom.2023	BD-2	ERR11850077
ERR11850078	2016	Bangladesh	TaylorBrown.et.al.NatCom.2023	BD-2	ERR11850078
ERR11850079	2016	Bangladesh	TaylorBrown.et.al.NatCom.2023	BD-2	ERR11850079
ERR11850080	2016	Bangladesh	TaylorBrown.et.al.NatCom.2023	BD-2	ERR11850080
ERR11850081	2016	Bangladesh	TaylorBrown.et.al.NatCom.2023	BD-2	ERR11850081
ERR11850082	2016	Bangladesh	TaylorBrown.et.al.NatCom.2023	BD-2	ERR11850082
ERR11850083	2016	Bangladesh	TaylorBrown.et.al.NatCom.2023	BD-2	ERR11850083
ERR11850084	2016	Bangladesh	TaylorBrown.et.al.NatCom.2023	BD-2	ERR11850084
ERR11850085	2016	Bangladesh	TaylorBrown.et.al.NatCom.2023	BD-2	ERR11850085
ERR11850086	2016	Bangladesh	TaylorBrown.et.al.NatCom.2023	BD-2	ERR11850086
ERR11850087	2016	Bangladesh	TaylorBrown.et.al.NatCom.2023	BD-2	ERR11850087
ERR11850088	2015	Bangladesh	TaylorBrown.et.al.NatCom.2023	BD-2	ERR11850088
ERR11850089	2016	Bangladesh	TaylorBrown.et.al.NatCom.2023	BD-2	ERR11850089
ERR11850090	2014	Bangladesh	TaylorBrown.et.al.NatCom.2023	BD-2	ERR11850090
ERR11850091	2016	Bangladesh	TaylorBrown.et.al.NatCom.2023	BD-2	ERR11850091
ERR11850092	2016	Bangladesh	TaylorBrown.et.al.NatCom.2023	BD-2	ERR11850092
ERR11850093	2016	Bangladesh	TaylorBrown.et.al.NatCom.2023	BD-2	ERR11850093
ERR11850094	2016	Bangladesh	TaylorBrown.et.al.NatCom.2023	BD-2	ERR11850094
ERR11850095	2016	Bangladesh	TaylorBrown.et.al.NatCom.2023	BD-2	ERR11850095
ERR11850096	2016	Bangladesh	TaylorBrown.et.al.NatCom.2023	BD-2	ERR11850096
ERR11850097	2016	Bangladesh	TaylorBrown.et.al.NatCom.2023	BD-2	ERR11850097
ERR11850098	2014	Bangladesh	TaylorBrown.et.al.NatCom.2023	BD-2	ERR11850098
ERR11850099	2018	Bangladesh	TaylorBrown.et.al.NatCom.2023	BD-2	ERR11850099
ERR11850100	2014	Bangladesh	TaylorBrown.et.al.NatCom.2023	BD-2	ERR11850100
ERR11850101	2018	Bangladesh	TaylorBrown.et.al.NatCom.2023	BD-2	ERR11850101
ERR11850102	2018	Bangladesh	TaylorBrown.et.al.NatCom.2023	BD-2	ERR11850102
ERR11850103	2014	Bangladesh	TaylorBrown.et.al.NatCom.2023	BD-2	ERR11850103
ERR11850104	2016	Bangladesh	TaylorBrown.et.al.NatCom.2023	BD-2	ERR11850104
ERR11850105	2017	Bangladesh	TaylorBrown.et.al.NatCom.2023	BD-2	ERR11850105
ERR11850106	2016	Bangladesh	TaylorBrown.et.al.NatCom.2023	BD-2	ERR11850106
ERR11850107	2017	Bangladesh	TaylorBrown.et.al.NatCom.2023	BD-2	ERR11850107
ERR11850108	2016	Bangladesh	TaylorBrown.et.al.NatCom.2023	BD-2	ERR11850108
ERR11850109	2017	Bangladesh	TaylorBrown.et.al.NatCom.2023	BD-2	ERR11850109
ERR11850110	2017	Bangladesh	TaylorBrown.et.al.NatCom.2023	BD-2	ERR11850110
ERR11850111	2017	Bangladesh	TaylorBrown.et.al.NatCom.2023	BD-2	ERR11850111
ERR11850112	2017	Bangladesh	TaylorBrown.et.al.NatCom.2023	BD-2	ERR11850112
ERR11850113	2016	Bangladesh	TaylorBrown.et.al.NatCom.2023	BD-2	ERR11850113
ERR11850114	2017	Bangladesh	TaylorBrown.et.al.NatCom.2023	BD-2	ERR11850114
ERR11850115	2017	Bangladesh	TaylorBrown.et.al.NatCom.2023	BD-2	ERR11850115
ERR11850116	2017	Bangladesh	TaylorBrown.et.al.NatCom.2023	BD-2	ERR11850116
ERR11850117	2018	Bangladesh	TaylorBrown.et.al.NatCom.2023	BD-2	ERR11850117
ERR11850118	2018	Bangladesh	TaylorBrown.et.al.NatCom.2023	BD-2	ERR11850118
ERR11850119	2018	Bangladesh	TaylorBrown.et.al.NatCom.2023	BD-2	ERR11850119
ERR11850120	2018	Bangladesh	TaylorBrown.et.al.NatCom.2023	BD-2	ERR11850120
ERR11850121	2018	Bangladesh	TaylorBrown.et.al.NatCom.2023	BD-2	ERR11850121
ERR11850122	2018	Bangladesh	TaylorBrown.et.al.NatCom.2023	BD-2	ERR11850122
ERR11850123	2018	Bangladesh	TaylorBrown.et.al.NatCom.2023	BD-2	ERR11850123
ERR11850124	2018	Bangladesh	TaylorBrown.et.al.NatCom.2023	BD-2	ERR11850124
ERR11850125	2015	Bangladesh	TaylorBrown.et.al.NatCom.2023	BD-2	ERR11850125
ERR11850126	2014	Bangladesh	TaylorBrown.et.al.NatCom.2023	BD-2	ERR11850126
ERR11850127	2015	Bangladesh	TaylorBrown.et.al.NatCom.2023	BD-2	ERR11850127
ERR11850128	2017	Bangladesh	TaylorBrown.et.al.NatCom.2023	BD-2	ERR11850128
ERR11850129	2014	Bangladesh	TaylorBrown.et.al.NatCom.2023	BD-2	ERR11850129
ERR11850130	2014	Bangladesh	TaylorBrown.et.al.NatCom.2023	BD-2	ERR11850130
ERR11850131	2015	Bangladesh	TaylorBrown.et.al.NatCom.2023	BD-2	ERR11850131
ERR11850132	2015	Bangladesh	TaylorBrown.et.al.NatCom.2023	BD-2	ERR11850132
ERR11850133	2015	Bangladesh	TaylorBrown.et.al.NatCom.2023	BD-2	ERR11850133
ERR11850134	2014	Bangladesh	TaylorBrown.et.al.NatCom.2023	BD-2	ERR11850134
ERR11850135	2017	Bangladesh	TaylorBrown.et.al.NatCom.2023	BD-2	ERR11850135
ERR11850136	2014	Bangladesh	TaylorBrown.et.al.NatCom.2023	BD-2	ERR11850136
ERR11850137	2017	Bangladesh	TaylorBrown.et.al.NatCom.2023	BD-2	ERR11850137
ERR11850138	2014	Bangladesh	TaylorBrown.et.al.NatCom.2023	BD-2	ERR11850138
ERR11850139	2018	Bangladesh	TaylorBrown.et.al.NatCom.2023	BD-2	ERR11850139
ERR11850140	2015	Bangladesh	TaylorBrown.et.al.NatCom.2023	BD-2	ERR11850140
ERR11850141	2018	Bangladesh	TaylorBrown.et.al.NatCom.2023	BD-1.1	ERR11850141
ERR11850142	2015	Bangladesh	TaylorBrown.et.al.NatCom.2023	BD-2	ERR11850142
ERR11850143	2014	Bangladesh	TaylorBrown.et.al.NatCom.2023	BD-2	ERR11850143
ERR11850144	2014	Bangladesh	TaylorBrown.et.al.NatCom.2023	BD-2	ERR11850144
ERR11850145	2015	Bangladesh	TaylorBrown.et.al.NatCom.2023	BD-2	ERR11850145
ERR11850146	2018	Bangladesh	TaylorBrown.et.al.NatCom.2023	BD-2	ERR11850146
ERR11850147	2018	Bangladesh	TaylorBrown.et.al.NatCom.2023	BD-2	ERR11850147
ERR11850148	2018	Bangladesh	TaylorBrown.et.al.NatCom.2023	BD-1.1	ERR11850148
ERR11850149	2018	Bangladesh	TaylorBrown.et.al.NatCom.2023	BD-1.1	ERR11850149
ERR11850150	2018	Bangladesh	TaylorBrown.et.al.NatCom.2023	BD-2	ERR11850150
ERR11850151	2018	Bangladesh	TaylorBrown.et.al.NatCom.2023	BD-1.1	ERR11850151
ERR11850152	2018	Bangladesh	TaylorBrown.et.al.NatCom.2023	BD-1.1	ERR11850152
ERR11850153	2017	Bangladesh	TaylorBrown.et.al.NatCom.2023	BD-2	ERR11850153
ERR11850154	2017	Bangladesh	TaylorBrown.et.al.NatCom.2023	BD-2	ERR11850154
ERR11850156	2017	Bangladesh	TaylorBrown.et.al.NatCom.2023	BD-2	ERR11850156
ERR11850157	2018	Bangladesh	TaylorBrown.et.al.NatCom.2023	BD-2	ERR11850157
ERR11850158	2018	Bangladesh	TaylorBrown.et.al.NatCom.2023	BD-2	ERR11850158
ERR11850159	2017	Bangladesh	TaylorBrown.et.al.NatCom.2023	BD-2	ERR11850159
ERR11850160	2018	Bangladesh	TaylorBrown.et.al.NatCom.2023	BD-1.1	ERR11850160
ERR11850161	2017	Bangladesh	TaylorBrown.et.al.NatCom.2023		ERR11850161
ERR11850162	2017	Bangladesh	TaylorBrown.et.al.NatCom.2023	BD-2	ERR11850162
ERR11850163	2018	Bangladesh	TaylorBrown.et.al.NatCom.2023	BD-2	ERR11850163
ERR11850164	2017	Bangladesh	TaylorBrown.et.al.NatCom.2023	BD-2	ERR11850164
ERR11850165	2018	Bangladesh	TaylorBrown.et.al.NatCom.2023	BD-1.1	ERR11850165
ERR11850166	2017	Bangladesh	TaylorBrown.et.al.NatCom.2023	BD-2	ERR11850166
ERR11850167	2018	Bangladesh	TaylorBrown.et.al.NatCom.2023	BD-1.1	ERR11850167
ERR11850168	2018	Bangladesh	TaylorBrown.et.al.NatCom.2023	BD-1.1	ERR11850168
ERR11850169	2018	Bangladesh	TaylorBrown.et.al.NatCom.2023	BD-2	ERR11850169
ERR11850170	2018	Bangladesh	TaylorBrown.et.al.NatCom.2023	BD-1.1	ERR11850170
ERR11850171	2018	Bangladesh	TaylorBrown.et.al.NatCom.2023	BD-2	ERR11850171
ERR11850172	2017	Bangladesh	TaylorBrown.et.al.NatCom.2023	BD-2	ERR11850172
ERR11850173	2018	Bangladesh	TaylorBrown.et.al.NatCom.2023	BD-2	ERR11850173
ERR11850174	2017	Bangladesh	TaylorBrown.et.al.NatCom.2023	BD-2	ERR11850174
ERR11850175	2018	Bangladesh	TaylorBrown.et.al.NatCom.2023	BD-2	ERR11850175
ERR11850176	2017	Bangladesh	TaylorBrown.et.al.NatCom.2023	BD-2	ERR11850176
ERR11850177	2017	Bangladesh	TaylorBrown.et.al.NatCom.2023	BD-2	ERR11850177
ERR11850178	2018	Bangladesh	TaylorBrown.et.al.NatCom.2023	BD-2	ERR11850178
ERR11850179	2018	Bangladesh	TaylorBrown.et.al.NatCom.2023	BD-1.1	ERR11850179
ERR11850180	2018	Bangladesh	TaylorBrown.et.al.NatCom.2023	BD-2	ERR11850180
ERR11850181	2017	Bangladesh	TaylorBrown.et.al.NatCom.2023	BD-2	ERR11850181
ERR11850182	2018	Bangladesh	TaylorBrown.et.al.NatCom.2023	BD-2	ERR11850182
ERR11850183	2018	Bangladesh	TaylorBrown.et.al.NatCom.2023	BD-2	ERR11850183
ERR11850184	2017	Bangladesh	TaylorBrown.et.al.NatCom.2023	BD-2	ERR11850184
ERR11850185	2019	Bangladesh	TaylorBrown.et.al.NatCom.2023	BD-1.1	ERR11850185
ERR11850186	2017	Bangladesh	TaylorBrown.et.al.NatCom.2023	BD-2	ERR11850186
ERR11850187	2018	Bangladesh	TaylorBrown.et.al.NatCom.2023	BD-2	ERR11850187
ERR11850188	2016	Bangladesh	TaylorBrown.et.al.NatCom.2023	BD-2	ERR11850188
ERR11850189	2016	Bangladesh	TaylorBrown.et.al.NatCom.2023	BD-2	ERR11850189
ERR11850190	2018	Bangladesh	TaylorBrown.et.al.NatCom.2023	BD-2	ERR11850190
ERR11850191	2019	Bangladesh	TaylorBrown.et.al.NatCom.2023	BD-1.1	ERR11850191
ERR11850192	2014	Bangladesh	TaylorBrown.et.al.NatCom.2023	BD-2	ERR11850192
ERR11850193	2016	Bangladesh	TaylorBrown.et.al.NatCom.2023	BD-2	ERR11850193
ERR11850194	2019	Bangladesh	TaylorBrown.et.al.NatCom.2023	BD-1.1	ERR11850194
ERR11850195	2019	Bangladesh	TaylorBrown.et.al.NatCom.2023	BD-1.1	ERR11850195
ERR11850196	2015	Bangladesh	TaylorBrown.et.al.NatCom.2023	BD-2	ERR11850196
ERR11850197	2019	Bangladesh	TaylorBrown.et.al.NatCom.2023	BD-1.1	ERR11850197
ERR11850198	2016	Bangladesh	TaylorBrown.et.al.NatCom.2023	BD-2	ERR11850198
ERR11850199	2016	Bangladesh	TaylorBrown.et.al.NatCom.2023	BD-2	ERR11850199
ERR11850200	2014	Bangladesh	TaylorBrown.et.al.NatCom.2023	BD-2	ERR11850200
ERR11850201	2015	Bangladesh	TaylorBrown.et.al.NatCom.2023	BD-2	ERR11850201
ERR11850202	2017	Bangladesh	TaylorBrown.et.al.NatCom.2023	BD-2	ERR11850202
ERR11850203	2016	Bangladesh	TaylorBrown.et.al.NatCom.2023	BD-2	ERR11850203
ERR11850204	2017	Bangladesh	TaylorBrown.et.al.NatCom.2023	BD-2	ERR11850204
ERR11850205	2017	Bangladesh	TaylorBrown.et.al.NatCom.2023	BD-2	ERR11850205
ERR11850206	2019	Bangladesh	TaylorBrown.et.al.NatCom.2023	BD-1.1	ERR11850206
ERR11850207	2019	Bangladesh	TaylorBrown.et.al.NatCom.2023	BD-1.1	ERR11850207
ERR11850208	2019	Bangladesh	TaylorBrown.et.al.NatCom.2023	BD-1.1	ERR11850208
ERR11850209	2019	Bangladesh	TaylorBrown.et.al.NatCom.2023	BD-1.1	ERR11850209
ERR11850210	2019	Bangladesh	TaylorBrown.et.al.NatCom.2023	BD-1.1	ERR11850210
ERR11850211	2019	Bangladesh	TaylorBrown.et.al.NatCom.2023	BD-1.1	ERR11850211
ERR11850212	2019	Bangladesh	TaylorBrown.et.al.NatCom.2023	BD-1.1	ERR11850212
ERR11850213	2019	Bangladesh	TaylorBrown.et.al.NatCom.2023	BD-1.1	ERR11850213
ERR11850214	2019	Bangladesh	TaylorBrown.et.al.NatCom.2023	BD-1.1	ERR11850214
ERR11850215	2019	Bangladesh	TaylorBrown.et.al.NatCom.2023	BD-1.1	ERR11850215
ERR11850216	2019	Bangladesh	TaylorBrown.et.al.NatCom.2023	BD-1.1	ERR11850216
ERR11850217	2019	Bangladesh	TaylorBrown.et.al.NatCom.2023	BD-1.1	ERR11850217
ERR11850218	2019	Bangladesh	TaylorBrown.et.al.NatCom.2023	BD-1.1	ERR11850218
ERR11850219	2019	Bangladesh	TaylorBrown.et.al.NatCom.2023	BD-1.1	ERR11850219
ERR11850220	2019	Bangladesh	TaylorBrown.et.al.NatCom.2023	BD-1.1	ERR11850220
ERR11850221	2019	Bangladesh	TaylorBrown.et.al.NatCom.2023	BD-1.1	ERR11850221
ERR11850222	2019	Bangladesh	TaylorBrown.et.al.NatCom.2023	BD-1.1	ERR11850222
ERR11850223	2019	Bangladesh	TaylorBrown.et.al.NatCom.2023	BD-1.1	ERR11850223
ERR11850224	2019	Bangladesh	TaylorBrown.et.al.NatCom.2023	BD-1.1	ERR11850224
ERR11850225	2019	Bangladesh	TaylorBrown.et.al.NatCom.2023	BD-1.1	ERR11850225
ERR11850226	2019	Bangladesh	TaylorBrown.et.al.NatCom.2023	BD-1.1	ERR11850226
ERR11850227	2019	Bangladesh	TaylorBrown.et.al.NatCom.2023	BD-1.1	ERR11850227
ERR11850228	2019	Bangladesh	TaylorBrown.et.al.NatCom.2023	BD-1.1	ERR11850228
ERR11850229	2019	Bangladesh	TaylorBrown.et.al.NatCom.2023	BD-1.1	ERR11850229
ERR11850230	2019	Bangladesh	TaylorBrown.et.al.NatCom.2023	BD-1.1	ERR11850230
ERR11850231	2019	Bangladesh	TaylorBrown.et.al.NatCom.2023	BD-1.1	ERR11850231
ERR11850232	2019	Bangladesh	TaylorBrown.et.al.NatCom.2023	BD-1.1	ERR11850232
ERR11850233	2019	Bangladesh	TaylorBrown.et.al.NatCom.2023	BD-1.1	ERR11850233
ERR11850234	2019	Bangladesh	TaylorBrown.et.al.NatCom.2023	BD-1.1	ERR11850234
ERR11850235	2019	Bangladesh	TaylorBrown.et.al.NatCom.2023	BD-1.1	ERR11850235
ERR11850236	2019	Bangladesh	TaylorBrown.et.al.NatCom.2023	BD-1.1	ERR11850236
ERR11850237	2019	Bangladesh	TaylorBrown.et.al.NatCom.2023	BD-1.1	ERR11850237
ERR11850238	2019	Bangladesh	TaylorBrown.et.al.NatCom.2023	BD-1.1	ERR11850238
ERR11850239	2019	Bangladesh	TaylorBrown.et.al.NatCom.2023	BD-1.1	ERR11850239
ERR163240	1993	Mexico	Ramamurthy.et.al.2022.NatCom_O1-strains		ERR163240
ERR163242	1994	Mexico	Ramamurthy.et.al.2022.NatCom_O1-strains		ERR163242
ERR163243	1995	Mexico	Ramamurthy.et.al.2022.NatCom_O1-strains		ERR163243
ERR163244	1995	Mexico	Ramamurthy.et.al.2022.NatCom_O1-strains		ERR163244
ERR163247	2004	Mexico	Ramamurthy.et.al.2022.NatCom_O1-strains		ERR163247
ERR163248	2004	Mexico	Ramamurthy.et.al.2022.NatCom_O1-strains		ERR163248
ERR163250	2007	Mexico	Ramamurthy.et.al.2022.NatCom_O1-strains		ERR163250
ERR163271	2010	Mexico	Ramamurthy.et.al.2022.NatCom_O1-strains		ERR163271
ERR1877642	2000	Rwanda	Ramamurthy.et.al.2022.NatCom_O1-strains		ERR1877642
ERR1877643	2000	Cameroon	Ramamurthy.et.al.2022.NatCom_O1-strains		ERR1877643
ERR1877649	2000	Djibouti	Ramamurthy.et.al.2022.NatCom_O1-strains		ERR1877649
ERR1877938	2000	Djibouti	Ramamurthy.et.al.2022.NatCom_O1-strains		ERR1877938
ERR1878095	2003	Somalia	Ramamurthy.et.al.2022.NatCom_O1-strains		ERR1878095
ERR1878553	2007	SouthSudan	Ramamurthy.et.al.2022.NatCom_O1-strains		ERR1878553
ERR1878560	1994	Algeria	Ramamurthy.et.al.2022.NatCom_O1-strains		ERR1878560
ERR1878604	2012	GuineaBissau	Ramamurthy.et.al.2022.NatCom_O1-strains		ERR1878604
ERR1878608	2014	DemocraticRepublicoftheCongo	Ramamurthy.et.al.2022.NatCom_O1-strains		ERR1878608
ERR1878615	1990	RussianFederation	Ramamurthy.et.al.2022.NatCom_O1-strains		ERR1878615
ERR1878616	1990	RussianFederation	Ramamurthy.et.al.2022.NatCom_O1-strains		ERR1878616
ERR1879387	1998	Ethiopia	Ramamurthy.et.al.2022.NatCom_O1-strains		ERR1879387
ERR1879392	1985	Ethiopia	Ramamurthy.et.al.2022.NatCom_O1-strains		ERR1879392
ERR1879393	1994	Romania	Ramamurthy.et.al.2022.NatCom_O1-strains		ERR1879393
ERR1879429	1992	Pakistan	Ramamurthy.et.al.2022.NatCom_O1-strains		ERR1879429
ERR1879430	1991	Romania	Ramamurthy.et.al.2022.NatCom_O1-strains		ERR1879430
ERR1879431	1987	Romania	Ramamurthy.et.al.2022.NatCom_O1-strains		ERR1879431
ERR1879432	1993	Lebanon	Ramamurthy.et.al.2022.NatCom_O1-strains		ERR1879432
ERR1879536	1985	Somalia	Ramamurthy.et.al.2022.NatCom_O1-strains		ERR1879536
ERR1879538	1993	Cambodia	Ramamurthy.et.al.2022.NatCom_O1-strains		ERR1879538
ERR1879545	1998	Ethiopia	Ramamurthy.et.al.2022.NatCom_O1-strains		ERR1879545
ERR1879549	1991	Turkey	Ramamurthy.et.al.2022.NatCom_O1-strains		ERR1879549
ERR1879553	1992	India	Ramamurthy.et.al.2022.NatCom_O1-strains		ERR1879553
ERR1879570	1993	Thailand	Ramamurthy.et.al.2022.NatCom_O1-strains		ERR1879570
ERR1879574	1991	Romania	Ramamurthy.et.al.2022.NatCom_O1-strains		ERR1879574
ERR1879575	1994	Somalia	Ramamurthy.et.al.2022.NatCom_O1-strains		ERR1879575
ERR1879597	1996	India	Ramamurthy.et.al.2022.NatCom_O1-strains		ERR1879597
ERR1879600	1996	Sudan	Ramamurthy.et.al.2022.NatCom_O1-strains		ERR1879600
ERR1879649	1999	Afghanistan	Ramamurthy.et.al.2022.NatCom_O1-strains		ERR1879649
ERR1880762	1997	GuineaBissau	Ramamurthy.et.al.2022.NatCom_O1-strains		ERR1880762
ERR1880765	1998	Zambia	Ramamurthy.et.al.2022.NatCom_O1-strains		ERR1880765
ERR1880774	2001	RepublicofSouthAfrica	Ramamurthy.et.al.2022.NatCom_O1-strains		ERR1880774
ERR1880801	1997	India	Ramamurthy.et.al.2022.NatCom_O1-strains		ERR1880801
ERR1880809	2000	India	Ramamurthy.et.al.2022.NatCom_O1-strains		ERR1880809
ERR1880821	2007	India	Ramamurthy.et.al.2022.NatCom_O1-strains		ERR1880821
ERR1880827	2010	India	TaylorBrown.et.al.NatCom.2023	BD-1.1	ERR1880827
ERR1880828	2010	India	TaylorBrown.et.al.NatCom.2023	BD-1.1	ERR1880828
ERR1880837	1990	India	Ramamurthy.et.al.2022.NatCom_O1-strains		ERR1880837
ERR1880838	1989	India	Ramamurthy.et.al.2022.NatCom_O1-strains		ERR1880838
ERR1880839	1990	India	Ramamurthy.et.al.2022.NatCom_O1-strains		ERR1880839
ERR1880842	1989	India	Ramamurthy.et.al.2022.NatCom_O1-strains		ERR1880842
ERR1880844	1992	India	Ramamurthy.et.al.2022.NatCom_O1-strains		ERR1880844
ERR2008341	1991	Mexico	Ramamurthy.et.al.2022.NatCom_O1-strains		ERR2008341
ERR2008342	1991	Mexico	Ramamurthy.et.al.2022.NatCom_O1-strains		ERR2008342
ERR2008352	1999	Mexico	Ramamurthy.et.al.2022.NatCom_O1-strains		ERR2008352
ERR2008360	1992	Mexico	Ramamurthy.et.al.2022.NatCom_O1-strains		ERR2008360
ERR2008391	1993	Mexico	Ramamurthy.et.al.2022.NatCom_O1-strains		ERR2008391
ERR2008392	1994	Mexico	Ramamurthy.et.al.2022.NatCom_O1-strains		ERR2008392
ERR2008395	1994	Mexico	Ramamurthy.et.al.2022.NatCom_O1-strains		ERR2008395
ERR2008400	1995	Mexico	Ramamurthy.et.al.2022.NatCom_O1-strains		ERR2008400
ERR2008405	1995	Mexico	Ramamurthy.et.al.2022.NatCom_O1-strains		ERR2008405
ERR2008411	1996	Mexico	Ramamurthy.et.al.2022.NatCom_O1-strains		ERR2008411
ERR2008421	1996	Mexico	Ramamurthy.et.al.2022.NatCom_O1-strains		ERR2008421
ERR2008425	1997	Mexico	Ramamurthy.et.al.2022.NatCom_O1-strains		ERR2008425
ERR2008748	1998	Mexico	Ramamurthy.et.al.2022.NatCom_O1-strains		ERR2008748
ERR2008750	1998	Mexico	Ramamurthy.et.al.2022.NatCom_O1-strains		ERR2008750
ERR2008751	1997	Mexico	Ramamurthy.et.al.2022.NatCom_O1-strains		ERR2008751
ERR2008752	1998	Mexico	Ramamurthy.et.al.2022.NatCom_O1-strains		ERR2008752
ERR2008759	1991	Brazil	Ramamurthy.et.al.2022.NatCom_O1-strains		ERR2008759
ERR2144735	2010	Kenya	Ramamurthy.et.al.2022.NatCom_O1-strains		ERR2144735
ERR2144781	2002	Mozambique	Ramamurthy.et.al.2022.NatCom_O1-strains		ERR2144781
ERR2265590	2011	Bangladesh	TaylorBrown.et.al.NatCom.2023	BD-1.1	ERR2265590
ERR2265649	2014	India	TaylorBrown.et.al.NatCom.2023	BD-1.1	ERR2265649
ERR2269808	2010	India	TaylorBrown.et.al.NatCom.2023	BD-1.1	ERR2269808
ERR2269922	2010	India	TaylorBrown.et.al.NatCom.2023	BD-1.1	ERR2269922
ERR2269923	2011	India	TaylorBrown.et.al.NatCom.2023	BD-1.1	ERR2269923
ERR2269924	2011	India	TaylorBrown.et.al.NatCom.2023	BD-1.1	ERR2269924
ERR2269925	2011	India	TaylorBrown.et.al.NatCom.2023	BD-1.1	ERR2269925
ERR2269926	2011	India	TaylorBrown.et.al.NatCom.2023	BD-2	ERR2269926
ERR2269927	2012	India	TaylorBrown.et.al.NatCom.2023	BD-2	ERR2269927
ERR2269928	2012	India	TaylorBrown.et.al.NatCom.2023	BD-1.1	ERR2269928
ERR2269929	2012	India	TaylorBrown.et.al.NatCom.2023	BD-1.1	ERR2269929
ERR2269930	2013	India	TaylorBrown.et.al.NatCom.2023	BD-1.1	ERR2269930
ERR2269944	2013	India	TaylorBrown.et.al.NatCom.2023	BD-1.1	ERR2269944
ERR2269945	2013	India	TaylorBrown.et.al.NatCom.2023	BD-1.1	ERR2269945
ERR2269946	2013	India	TaylorBrown.et.al.NatCom.2023	BD-1.1	ERR2269946
ERR2269947	2014	India	TaylorBrown.et.al.NatCom.2023	BD-1.1	ERR2269947
ERR2269948	2014	India	TaylorBrown.et.al.NatCom.2023	BD-1.1	ERR2269948
ERR2269949	2014	India	TaylorBrown.et.al.NatCom.2023	BD-1.1	ERR2269949
ERR2269950	2015	India	TaylorBrown.et.al.NatCom.2023	BD-1.1	ERR2269950
ERR2269951	2015	India	TaylorBrown.et.al.NatCom.2023	BD-1.1	ERR2269951
ERR2269952	2015	India	TaylorBrown.et.al.NatCom.2023	BD-1.1	ERR2269952
ERR2269953	2015	India	TaylorBrown.et.al.NatCom.2023	BD-1.1	ERR2269953
ERR2270655	2016	India	TaylorBrown.et.al.NatCom.2023	BD-1.1	ERR2270655
ERR2270656	2016	India	TaylorBrown.et.al.NatCom.2023	BD-1.1	ERR2270656
ERR2270657	2016	India	TaylorBrown.et.al.NatCom.2023	BD-1.1	ERR2270657
ERR2270658	2016	India	TaylorBrown.et.al.NatCom.2023	BD-1.1	ERR2270658
ERR2270659	2017	India	TaylorBrown.et.al.NatCom.2023	BD-1.1	ERR2270659
ERR2270660	2017	India	TaylorBrown.et.al.NatCom.2023	BD-1.1	ERR2270660
ERR2270661	2017	India	TaylorBrown.et.al.NatCom.2023	BD-1.1	ERR2270661
ERR2270662	2017	India	TaylorBrown.et.al.NatCom.2023	BD-1.1	ERR2270662
ERR466833	2013	Mexico	Ramamurthy.et.al.2022.NatCom_O1-strains		ERR466833
ERR466840	2013	Mexico	Ramamurthy.et.al.2022.NatCom_O1-strains		ERR466840
ERR466844	2013	Mexico	Ramamurthy.et.al.2022.NatCom_O1-strains		ERR466844
ERR568406	2014	Bangladesh	TaylorBrown.et.al.NatCom.2023		ERR568406
ERR568407	2013	Bangladesh	TaylorBrown.et.al.NatCom.2023		ERR568407
ERR568408	2014	Bangladesh	TaylorBrown.et.al.NatCom.2023		ERR568408
ERR576951	2001	China	Ramamurthy.et.al.2022.NatCom_O1-strains		ERR576951
ERR576974	2010	China	TaylorBrown.et.al.NatCom.2023	BD-2	ERR576974
ERR576975	2001	China	Ramamurthy.et.al.2022.NatCom_O1-strains		ERR576975
ERR576976	1998	China	Ramamurthy.et.al.2022.NatCom_O1-strains		ERR576976
ERR576977	1993	China	Ramamurthy.et.al.2022.NatCom_O1-strains		ERR576977
ERR576984	1999	China	Ramamurthy.et.al.2022.NatCom_O1-strains		ERR576984
ERR576985	1994	China	Ramamurthy.et.al.2022.NatCom_O1-strains		ERR576985
ERR576986	1993	China	Ramamurthy.et.al.2022.NatCom_O1-strains		ERR576986
ERR579061	1988	China	Ramamurthy.et.al.2022.NatCom_O1-strains		ERR579061
ERR579068	1995	China	Ramamurthy.et.al.2022.NatCom_O1-strains		ERR579068
ERR579073	1996	China	Ramamurthy.et.al.2022.NatCom_O1-strains		ERR579073
ERR579076	2000	China	Ramamurthy.et.al.2022.NatCom_O1-strains		ERR579076
ERR579077	1998	China	Ramamurthy.et.al.2022.NatCom_O1-strains		ERR579077
ERR579078	1997	China	Ramamurthy.et.al.2022.NatCom_O1-strains		ERR579078
ERR579080	1992	China	Ramamurthy.et.al.2022.NatCom_O1-strains		ERR579080
ERR579081	1991	China	Ramamurthy.et.al.2022.NatCom_O1-strains		ERR579081
ERR579082	1990	China	Ramamurthy.et.al.2022.NatCom_O1-strains		ERR579082
ERR579085	2002	China	Ramamurthy.et.al.2022.NatCom_O1-strains		ERR579085
ERR579086	2001	China	Ramamurthy.et.al.2022.NatCom_O1-strains		ERR579086
ERR579092	1998	China	Ramamurthy.et.al.2022.NatCom_O1-strains		ERR579092
ERR579093	1998	China	Ramamurthy.et.al.2022.NatCom_O1-strains		ERR579093
ERR579311	1994	China	Ramamurthy.et.al.2022.NatCom_O1-strains		ERR579311
ERR579313	2001	China	Ramamurthy.et.al.2022.NatCom_O1-strains		ERR579313
ERR976391	1990	Angola	Ramamurthy.et.al.2022.NatCom_O1-strains		ERR976391
ERR976395	1987	Algeria	Ramamurthy.et.al.2022.NatCom_O1-strains		ERR976395
ERR976398	1970	SierraLeone	Ramamurthy.et.al.2022.NatCom_O1-strains		ERR976398
ERR976399	1970	Ethiopia	Ramamurthy.et.al.2022.NatCom_O1-strains		ERR976399
ERR976409	1986	Algeria	Ramamurthy.et.al.2022.NatCom_O1-strains		ERR976409
ERR976410	1984	DemocraticRepublicoftheCongo	Ramamurthy.et.al.2022.NatCom_O1-strains		ERR976410
ERR976411	1984	Coted'Ivoire	Ramamurthy.et.al.2022.NatCom_O1-strains		ERR976411
ERR976463	1970	Ethiopia	Ramamurthy.et.al.2022.NatCom_O1-strains		ERR976463
ERR976477	1986	SierraLeone	Ramamurthy.et.al.2022.NatCom_O1-strains		ERR976477
ERR976482	1985	Djibouti	Ramamurthy.et.al.2022.NatCom_O1-strains		ERR976482
ERR976488	1991	Bolivia	Ramamurthy.et.al.2022.NatCom_O1-strains		ERR976488
ERR976489	1991	Brazil	Ramamurthy.et.al.2022.NatCom_O1-strains		ERR976489
ERR976495	1992	Bolivia	Ramamurthy.et.al.2022.NatCom_O1-strains		ERR976495
ERR976514	1991	Benin	Ramamurthy.et.al.2022.NatCom_O1-strains		ERR976514
ERR976515	1991	Benin	Ramamurthy.et.al.2022.NatCom_O1-strains		ERR976515
ERR976516	1991	Niger	Ramamurthy.et.al.2022.NatCom_O1-strains		ERR976516
ERR976534	1993	Coted'Ivoire	Ramamurthy.et.al.2022.NatCom_O1-strains		ERR976534
ERR976536	1993	Coted'Ivoire	Ramamurthy.et.al.2022.NatCom_O1-strains		ERR976536
ERR976537	1994	Guinea	Ramamurthy.et.al.2022.NatCom_O1-strains		ERR976537
ERR976545	1994	Liberia	Ramamurthy.et.al.2022.NatCom_O1-strains		ERR976545
ERR976547	1997	Gabon	Ramamurthy.et.al.2022.NatCom_O1-strains		ERR976547
ERR976562	1998	Cameroon	Ramamurthy.et.al.2022.NatCom_O1-strains		ERR976562
ERR976565	1997	Djibouti	Ramamurthy.et.al.2022.NatCom_O1-strains		ERR976565
ERR976573	1998	BurkinaFaso	Ramamurthy.et.al.2022.NatCom_O1-strains		ERR976573
ERR976583	1999	Somalia	Ramamurthy.et.al.2022.NatCom_O1-strains		ERR976583
ERR976584	1999	Uganda	Ramamurthy.et.al.2022.NatCom_O1-strains		ERR976584
ERR976585	1999	Mozambique	Ramamurthy.et.al.2022.NatCom_O1-strains		ERR976585
ERR976586	1999	Mozambique	Ramamurthy.et.al.2022.NatCom_O1-strains		ERR976586
ERR976587	1999	Mozambique	Ramamurthy.et.al.2022.NatCom_O1-strains		ERR976587
ERR976598	1994	Djibouti	Ramamurthy.et.al.2022.NatCom_O1-strains		ERR976598
ERR976599	1994	Djibouti	Ramamurthy.et.al.2022.NatCom_O1-strains		ERR976599
ERR998722	1996	Rwanda	Ramamurthy.et.al.2022.NatCom_O1-strains		ERR998722
SRR227303	2010	Bangladesh	TaylorBrown.et.al.NatCom.2023	BD-1.1	SRR227303
SRR227311	2009	Zimbabwe	Ramamurthy.et.al.2022.NatCom_O1-strains		SRR227311
SRR227312	1991	Mexico	Ramamurthy.et.al.2022.NatCom_O1-strains		SRR227312
SRR227324	2010	Thailand	TaylorBrown.et.al.NatCom.2023	BD-2	SRR227324
SRR227335	2010	Bangladesh	TaylorBrown.et.al.NatCom.2023	BD-1.1	SRR227335
SRR308665	2010	Nepal	TaylorBrown.et.al.NatCom.2023	BD-2	SRR308665
SRR308690	2010	Nepal	TaylorBrown.et.al.NatCom.2023	BD-2	SRR308690
SRR308691	2010	Nepal	TaylorBrown.et.al.NatCom.2023	BD-2	SRR308691
SRR308692	2010	Nepal	TaylorBrown.et.al.NatCom.2023	BD-2	SRR308692
SRR308693	2010	Nepal	TaylorBrown.et.al.NatCom.2023	BD-2	SRR308693
SRR308703	2010	Nepal	TaylorBrown.et.al.NatCom.2023	BD-1.1	SRR308703
SRR308704	2010	Nepal	TaylorBrown.et.al.NatCom.2023	BD-2	SRR308704
SRR308705	2010	Nepal	TaylorBrown.et.al.NatCom.2023	BD-2	SRR308705
SRR308706	2010	Nepal	TaylorBrown.et.al.NatCom.2023	BD-2	SRR308706
SRR308707	2010	Nepal	TaylorBrown.et.al.NatCom.2023	BD-2	SRR308707
SRR308708	2010	Nepal	TaylorBrown.et.al.NatCom.2023	BD-2	SRR308708
SRR308709	2010	Nepal	TaylorBrown.et.al.NatCom.2023	BD-2	SRR308709
SRR308713	2010	Nepal	TaylorBrown.et.al.NatCom.2023	BD-2	SRR308713
SRR308715	2010	Nepal	TaylorBrown.et.al.NatCom.2023	BD-1.1	SRR308715
SRR308716	2010	Nepal	TaylorBrown.et.al.NatCom.2023	BD-1.1	SRR308716
SRR308717	2010	Nepal	TaylorBrown.et.al.NatCom.2023	BD-2	SRR308717
SRR308720	2010	Nepal	TaylorBrown.et.al.NatCom.2023	BD-2	SRR308720
SRR308721	2010	Nepal	TaylorBrown.et.al.NatCom.2023	BD-1.1	SRR308721
SRR308722	2010	Nepal	TaylorBrown.et.al.NatCom.2023	BD-1.1	SRR308722
SRR308723	2010	Nepal	TaylorBrown.et.al.NatCom.2023	BD-2	SRR308723
SRR308724	2010	Nepal	TaylorBrown.et.al.NatCom.2023	BD-2	SRR308724
SRR308725	2010	Nepal	TaylorBrown.et.al.NatCom.2023	BD-2	SRR308725
SRR308726	2010	Nepal	TaylorBrown.et.al.NatCom.2023	BD-1.1	SRR308726
SRR308727	2010	Nepal	TaylorBrown.et.al.NatCom.2023	BD-1.1	SRR308727
SRR350623	2000	Mexico	Ramamurthy.et.al.2022.NatCom_O1-strains		SRR350623
SRR491124	2010	Bangladesh	TaylorBrown.et.al.NatCom.2023	BD-1.1	SRR491124
SRR491153	2011	Bangladesh	Ramamurthy.et.al.2022.NatCom_O1-strains		SRR491153
SRR491158	2010	Bangladesh	TaylorBrown.et.al.NatCom.2023	BD-1.1	SRR491158
SRR491169	2010	Bangladesh	TaylorBrown.et.al.NatCom.2023	BD-1.1	SRR491169
SRR491170	2010	Bangladesh	TaylorBrown.et.al.NatCom.2023	BD-1.1	SRR491170
SRR491171	2010	Bangladesh	TaylorBrown.et.al.NatCom.2023	BD-1.1	SRR491171
SRR491175	2010	Bangladesh	TaylorBrown.et.al.NatCom.2023	BD-1.1	SRR491175
SRR491176	2007	India	TaylorBrown.et.al.NatCom.2023	BD-2	SRR491176
SRR491177	2010	Bangladesh	TaylorBrown.et.al.NatCom.2023	BD-1.1	SRR491177
SRR491178	2010	Bangladesh	TaylorBrown.et.al.NatCom.2023	BD-1.1	SRR491178
SRR495447	1992	India	TaylorBrown.et.al.NatCom.2023	BD-2	SRR495447
SRR495764	2010	Bangladesh	TaylorBrown.et.al.NatCom.2023	BD-1.1	SRR495764
EN-1628	2018	Bangladesh	This study	BD-2b	SRR31024208
EN-1569	2018	Bangladesh	This study	BD-2b	SRR31024304
EN-1566	2018	Bangladesh	This study	BD-2b	SRR31024307
EN-1560	2018	Bangladesh	This study	BD-2b	SRR31024314
EN-1583	2018	Bangladesh	This study	BD-2b	SRR31024292
EN-1581	2018	Bangladesh	This study	BD-2b	SRR31024294
EN-1573	2018	Bangladesh	This study	BD-2b	SRR31024300
EN-1572	2018	Bangladesh	This study	BD-2b	SRR31024301
EN-1564	2018	Bangladesh	This study	BD-2b	SRR31024309
EN-1562	2018	Bangladesh	This study	BD-2b	SRR31024312
EN-1557	2018	Bangladesh	This study	BD-2b	SRR31024317
EN-1555	2018	Bangladesh	This study	BD-2b	SRR31024319
EN-1548	2018	Bangladesh	This study	BD-2b	SRR31024326
EN-1578	2018	Bangladesh	This study	BD-2b	SRR31024297
EN-1565	2018	Bangladesh	This study	BD-2b	SRR31024308
EN-1547	2018	Bangladesh	This study	BD-2b	SRR31024327
EN-1609	2018	Bangladesh	This study	BD-2b	SRR31024266
EN-1575	2018	Bangladesh	This study	BD-2b	SRR31024369
EN-1543	2018	Bangladesh	This study	BD-2b	SRR31024102
EN-1716	2018	Bangladesh	This study	BD-2b	SRR31024340
EN-1576	2018	Bangladesh	This study	BD-2b	SRR31024299
EN-1585	2018	Bangladesh	This study	BD-2b	SRR31024289
EN-1558	2018	Bangladesh	This study	BD-2b	SRR31024316
EN-1550	2018	Bangladesh	This study	BD-2b	SRR31024324
EN-1571	2018	Bangladesh	This study	BD-2b	SRR31024302
EN-1561	2018	Bangladesh	This study	BD-2b	SRR31024313
EN-1574	2018	Bangladesh	This study	BD-2b	SRR31024370
EN-1570	2018	Bangladesh	This study	BD-2b	SRR31024303
EN-1568	2018	Bangladesh	This study	BD-2b	SRR31024305
EN-1567	2018	Bangladesh	This study	BD-2b	SRR31024306
EN-1542	2018	Bangladesh	This study	BD-2b	SRR31024104
EN-1563	2018	Bangladesh	This study	BD-2b	SRR31024311
EN-1517	2018	Bangladesh	This study	BD-2b	SRR31024130
EN-1551	2018	Bangladesh	This study	BD-2b	SRR31024323
EN-1644	2018	Bangladesh	This study	BD-1	SRR31024190
EN-1643	2018	Bangladesh	This study	BD-1	SRR31024191
EN-1642	2018	Bangladesh	This study	BD-1	SRR31024192
EN-1641	2018	Bangladesh	This study	BD-1	SRR31024193
EN-1640	2018	Bangladesh	This study	BD-1	SRR31024194
EN-1639	2018	Bangladesh	This study	BD-1	SRR31024195
EN-1638	2018	Bangladesh	This study	BD-1	SRR31024197
EN-1637	2018	Bangladesh	This study	BD-1	SRR31024198
EN-1636	2018	Bangladesh	This study	BD-1	SRR31024199
EN-1635	2018	Bangladesh	This study	BD-1	SRR31024200
EN-1633	2018	Bangladesh	This study	BD-1	SRR31024202
EN-1627	2018	Bangladesh	This study	BD-1	SRR31024209
EN-1626	2018	Bangladesh	This study	BD-1	SRR31024210
EN-1625	2018	Bangladesh	This study	BD-1	SRR31024211
EN-1624	2018	Bangladesh	This study	BD-1	SRR31024212
EN-1620	2018	Bangladesh	This study	BD-1	SRR31024215
EN-1618	2018	Bangladesh	This study	BD-1	SRR31024216
EN-1617	2018	Bangladesh	This study	BD-1	SRR31024217
EN-1615	2018	Bangladesh	This study	BD-1	SRR31024260
EN-1614	2018	Bangladesh	This study	BD-1	SRR31024261
EN-1613	2018	Bangladesh	This study	BD-1	SRR31024262
EN-1611	2018	Bangladesh	This study	BD-1	SRR31024264
EN-1610	2018	Bangladesh	This study	BD-1	SRR31024265
EN-1608	2018	Bangladesh	This study	BD-1	SRR31024267
EN-1607	2018	Bangladesh	This study	BD-1	SRR31024268
EN-1606	2018	Bangladesh	This study	BD-1	SRR31024270
EN-1603	2018	Bangladesh	This study	BD-1	SRR31024272
EN-1599	2018	Bangladesh	This study	BD-1	SRR31024274
EN-1598	2018	Bangladesh	This study	BD-1	SRR31024275
EN-1597	2018	Bangladesh	This study	BD-1	SRR31024276
EN-1596	2018	Bangladesh	This study	BD-1	SRR31024277
EN-1592	2018	Bangladesh	This study	BD-1	SRR31024282
EN-1591	2018	Bangladesh	This study	BD-1	SRR31024283
EN-1590	2018	Bangladesh	This study	BD-1	SRR31024284
EN-1589	2018	Bangladesh	This study	BD-1	SRR31024285
EN-1586	2018	Bangladesh	This study	BD-1	SRR31024288
EN-1584	2018	Bangladesh	This study	BD-1	SRR31024290
EN-1582	2018	Bangladesh	This study	BD-1	SRR31024293
EN-1580	2018	Bangladesh	This study	BD-1	SRR31024295
EN-1577	2018	Bangladesh	This study	BD-1	SRR31024298
EN-1556	2018	Bangladesh	This study	BD-1	SRR31024318
EN-1541	2018	Bangladesh	This study	BD-1	SRR31024105
EN-1540	2018	Bangladesh	This study	BD-1	SRR31024106
EN-1537	2018	Bangladesh	This study	BD-1	SRR31024109
EN-1536	2018	Bangladesh	This study	BD-1	SRR31024110
EN-1535	2018	Bangladesh	This study	BD-1	SRR31024111
EN-1534	2018	Bangladesh	This study	BD-1	SRR31024112
EN-1533	2018	Bangladesh	This study	BD-1	SRR31024113
EN-1532	2018	Bangladesh	This study	BD-1	SRR31024115
EN-1531	2018	Bangladesh	This study	BD-1	SRR31024116
EN-1526	2018	Bangladesh	This study	BD-1	SRR31024121
EN-1523	2018	Bangladesh	This study	BD-1	SRR31024124
EN-1522	2018	Bangladesh	This study	BD-1	SRR31024126
EN-1521	2018	Bangladesh	This study	BD-1	SRR31024127
EN-1520	2018	Bangladesh	This study	BD-1	SRR31024128
EN-1518	2018	Bangladesh	This study	BD-1	SRR31024129
EN-1516	2018	Bangladesh	This study	BD-1	SRR31024131
EN-1515	2018	Bangladesh	This study	BD-1	SRR31024132
EN-1514	2018	Bangladesh	This study	BD-1	SRR31024133
EN-1513	2018	Bangladesh	This study	BD-1	SRR31024134
EN-1504	2018	Bangladesh	This study	BD-1	SRR31024144
EN-1502	2018	Bangladesh	This study	BD-1	SRR31024146
EN-1501	2018	Bangladesh	This study	BD-1	SRR31024148
EN-1500	2018	Bangladesh	This study	BD-1	SRR31024149
EN-1497	2018	Bangladesh	This study	BD-1	SRR31024165
EN-1495	2018	Bangladesh	This study	BD-1	SRR31024336
EN-1492	2018	Bangladesh	This study	BD-1	SRR31024220
EN-1491	2018	Bangladesh	This study	BD-1	SRR31024231
EN-1490	2018	Bangladesh	This study	BD-1	SRR31024243
EN-1489	2018	Bangladesh	This study	BD-1	SRR31024254
EN-1488	2018	Bangladesh	This study	BD-1	SRR31024185
EN-1487	2018	Bangladesh	This study	BD-1	SRR31024196
EN-1483	2018	Bangladesh	This study	BD-1	SRR31024280
EN-1482	2018	Bangladesh	This study	BD-1	SRR31024291
EN-1479	2018	Bangladesh	This study	BD-1	SRR31024321
EN-1472	2018	Bangladesh	This study	BD-1	SRR31024147
EN-1471	2018	Bangladesh	This study	BD-1	SRR31024232
EN-1755	2019	Bangladesh	This study	BD-3	SRR31024150
EN-1754	2019	Bangladesh	This study	BD-3	SRR31024151
EN-1753	2019	Bangladesh	This study	BD-3	SRR31024152
EN-1752	2019	Bangladesh	This study	BD-3	SRR31024153
EN-1750	2019	Bangladesh	This study	BD-3	SRR31024155
EN-1748	2019	Bangladesh	This study	BD-1	SRR31024157
EN-1747	2019	Bangladesh	This study	BD-1	SRR31024158
EN-1746	2019	Bangladesh	This study	BD-3	SRR31024159
EN-1745	2019	Bangladesh	This study	BD-3	SRR31024160
EN-1744	2018	Bangladesh	This study	BD-1	SRR31024161
EN-1743	2018	Bangladesh	This study	BD-1	SRR31024162
EN-1742	2018	Bangladesh	This study	BD-1	SRR31024163
EN-1741	2018	Bangladesh	This study	BD-1	SRR31024164
EN-1740	2018	Bangladesh	This study	BD-1	SRR31024166
EN-1739	2018	Bangladesh	This study	BD-1	SRR31024167
EN-1738	2018	Bangladesh	This study	BD-1	SRR31024168
EN-1737	2018	Bangladesh	This study	BD-1	SRR31024169
EN-1736	2018	Bangladesh	This study	BD-1	SRR31024170
EN-1735	2018	Bangladesh	This study	BD-1	SRR31024171
EN-1734	2018	Bangladesh	This study	BD-1	SRR31024172
EN-1733	2018	Bangladesh	This study	BD-1	SRR31024173
EN-1732	2018	Bangladesh	This study	BD-1	SRR31024174
EN-1731	2018	Bangladesh	This study	BD-1	SRR31024175
EN-1730	2018	Bangladesh	This study	BD-1	SRR31024177
EN-1729	2018	Bangladesh	This study	BD-1	SRR31024178
EN-1728	2018	Bangladesh	This study	BD-1	SRR31024179
EN-1727	2018	Bangladesh	This study	BD-1	SRR31024329
EN-1726	2018	Bangladesh	This study	BD-1	SRR31024330
EN-1723	2018	Bangladesh	This study	BD-1	SRR31024332
EN-1722	2018	Bangladesh	This study	BD-1	SRR31024333
EN-1721	2018	Bangladesh	This study	BD-1	SRR31024334
EN-1720	2018	Bangladesh	This study	BD-1	SRR31024335
EN-1719	2018	Bangladesh	This study	BD-1	SRR31024337
EN-1718	2018	Bangladesh	This study	BD-1	SRR31024338
EN-1717	2018	Bangladesh	This study	BD-1	SRR31024339
EN-1715	2018	Bangladesh	This study	BD-1	SRR31024341
EN-1714	2018	Bangladesh	This study	BD-1	SRR31024342
EN-1713	2018	Bangladesh	This study	BD-1	SRR31024343
EN-1712	2018	Bangladesh	This study	BD-1	SRR31024344
EN-1711	2018	Bangladesh	This study	BD-3	SRR31024345
EN-1710	2018	Bangladesh	This study	BD-1	SRR31024346
EN-1709	2018	Bangladesh	This study	BD-1	SRR31024348
EN-1708	2018	Bangladesh	This study	BD-1	SRR31024349
EN-1707	2018	Bangladesh	This study	BD-1	SRR31024350
EN-1706	2018	Bangladesh	This study	BD-1	SRR31024351
EN-1705	2018	Bangladesh	This study	BD-1	SRR31024352
EN-1704	2018	Bangladesh	This study	BD-1	SRR31024353
EN-1701	2018	Bangladesh	This study	BD-1	SRR31024356
EN-1697	2018	Bangladesh	This study	BD-1	SRR31024361
EN-1696	2018	Bangladesh	This study	BD-1	SRR31024362
EN-1694	2018	Bangladesh	This study	BD-1	SRR31024364
EN-1693	2018	Bangladesh	This study	BD-1	SRR31024365
EN-1691	2018	Bangladesh	This study	BD-1	SRR31024367
EN-1690	2018	Bangladesh	This study	BD-1	SRR31024368
EN-1689	2018	Bangladesh	This study	BD-1	SRR31024221
EN-1687	2018	Bangladesh	This study	BD-1	SRR31024223
EN-1686	2018	Bangladesh	This study	BD-1	SRR31024224
EN-1685	2018	Bangladesh	This study	BD-1	SRR31024225
EN-1684	2018	Bangladesh	This study	BD-1	SRR31024226
EN-1683	2018	Bangladesh	This study	BD-1	SRR31024227
EN-1682	2018	Bangladesh	This study	BD-1	SRR31024228
EN-1681	2018	Bangladesh	This study	BD-1	SRR31024229
EN-1679	2018	Bangladesh	This study	BD-1	SRR31024233
EN-1680	2018	Bangladesh	This study	BD-1	SRR31024230
EN-1677	2018	Bangladesh	This study	BD-1	SRR31024235
EN-1673	2018	Bangladesh	This study	BD-1	SRR31024239
EN-1672	2018	Bangladesh	This study	BD-1	SRR31024240
EN-1668	2018	Bangladesh	This study	BD-1	SRR31024245
EN-1666	2018	Bangladesh	This study	BD-1	SRR31024247
EN-1663	2018	Bangladesh	This study	BD-3	SRR31024250
EN-1662	2018	Bangladesh	This study	BD-1	SRR31024251
EN-1659	2018	Bangladesh	This study	BD-1	SRR31024255
EN-1650	2018	Bangladesh	This study	BD-1	SRR31024184
EN-1649	2018	Bangladesh	This study	BD-1	SRR31024186
EN-1647	2018	Bangladesh	This study	BD-1	SRR31024187
EN-1645	2018	Bangladesh	This study	BD-1	SRR31024189
EN-1631	2018	Bangladesh	This study	BD-1	SRR31024204
EN-1630	2018	Bangladesh	This study	BD-1	SRR31024205
EN-1629	2018	Bangladesh	This study	BD-1	SRR31024206
EN-1623	2018	Bangladesh	This study	BD-1	SRR31024213
EN-1621	2018	Bangladesh	This study	BD-1	SRR31024214
EN-1616	2018	Bangladesh	This study	BD-1	SRR31024219
EN-1604	2018	Bangladesh	This study	BD-1	SRR31024271
EN-1593	2018	Bangladesh	This study	BD-1	SRR31024281
EN-1579	2018	Bangladesh	This study	BD-1	SRR31024296
EN-1539	2018	Bangladesh	This study	BD-1	SRR31024107
EN-1510	2018	Bangladesh	This study	BD-1	SRR31024138
EN-1509	2018	Bangladesh	This study	BD-1	SRR31024139
EN-1496	2018	Bangladesh	This study	BD-1	SRR31024176
EN-1494	2018	Bangladesh	This study	BD-1	SRR31024347
EN-1486	2018	Bangladesh	This study	BD-1	SRR31024207
EN-1484	2018	Bangladesh	This study	BD-1	SRR31024269
EN-1481	2018	Bangladesh	This study	BD-1	SRR31024371
EN-1478	2018	Bangladesh	This study	BD-1	SRR31024103
EN-1477	2018	Bangladesh	This study	BD-1	SRR31024114
EN-1469	2018	Bangladesh	This study	BD-1	SRR31024373
EN-1724	2018	Bangladesh	This study	BD-1	SRR31024331
EN-1702	2018	Bangladesh	This study	BD-1	SRR31024355
EN-1700	2018	Bangladesh	This study	BD-1	SRR31024357
EN-1699	2018	Bangladesh	This study	BD-1	SRR31024359
EN-1695	2018	Bangladesh	This study	BD-1	SRR31024363
EN-1692	2018	Bangladesh	This study	BD-1	SRR31024366
EN-1676	2018	Bangladesh	This study	BD-1	SRR31024236
EN-1675	2018	Bangladesh	This study	BD-1	SRR31024237
EN-1669	2018	Bangladesh	This study	BD-1	SRR31024244
EN-1667	2018	Bangladesh	This study	BD-1	SRR31024246
EN-1655	2018	Bangladesh	This study	BD-1	SRR31024259
EN-1654	2018	Bangladesh	This study	BD-1	SRR31024180
EN-1588	2018	Bangladesh	This study	BD-1	SRR31024286
EN-1505	2018	Bangladesh	This study	BD-1	SRR31024143
EN-1612	2018	Bangladesh	This study	BD-1	SRR31024263
EN-1595	2018	Bangladesh	This study	BD-1	SRR31024278
EN-1587	2018	Bangladesh	This study	BD-1	SRR31024287
EN-1506	2018	Bangladesh	This study	BD-1	SRR31024142
EN-1646	2018	Bangladesh	This study	BD-1	SRR31024188
EN-1485	2018	Bangladesh	This study	BD-1	SRR31024218
EN-1594	2018	Bangladesh	This study	BD-1	SRR31024279
EN-1493	2018	Bangladesh	This study	BD-2a	SRR31024358
EN-1512	2018	Bangladesh	This study	BD-2a	SRR31024135
EN-1698	2018	Bangladesh	This study	BD-2a	SRR31024360
EN-1671	2018	Bangladesh	This study	BD-2a	SRR31024241
EN-1678	2018	Bangladesh	This study	BD-2a	SRR31024234
EN-1656	2018	Bangladesh	This study	BD-2a	SRR31024258
EN-1661	2018	Bangladesh	This study	BD-2a	SRR31024252
EN-1554	2018	Bangladesh	This study	BD-2a	SRR31024320
EN-1545	2018	Bangladesh	This study	BD-2a	SRR31024100
EN-1544	2018	Bangladesh	This study	BD-2a	SRR31024101
EN-1527	2018	Bangladesh	This study	BD-2a	SRR31024120
EN-1538	2018	Bangladesh	This study	BD-2a	SRR31024108
EN-1552	2018	Bangladesh	This study	BD-2a	SRR31024322
EN-1507	2018	Bangladesh	This study	BD-2a	SRR31024141
EN-1634	2018	Bangladesh	This study	BD-2a	SRR31024201
EN-1749	2019	Bangladesh	This study	BD-2a	SRR31024156
EN-1524	2018	Bangladesh	This study	BD-2a	SRR31024123
EN-1480	2018	Bangladesh	This study	BD-2a	SRR31024310
EN-1508	2018	Bangladesh	This study	BD-2a	SRR31024140
EN-1664	2018	Bangladesh	This study	BD-2a	SRR31024249
EN-1657	2018	Bangladesh	This study	BD-2a	SRR31024257
EN-1546	2018	Bangladesh	This study	BD-2a	SRR31024328
EN-1525	2018	Bangladesh	This study	BD-2a	SRR31024122
EN-1651	2018	Bangladesh	This study	BD-2a	SRR31024183
EN-1470	2018	Bangladesh	This study	BD-2a	SRR31024372
EN-1665	2018	Bangladesh	This study	BD-2a	SRR31024248
EN-1688	2018	Bangladesh	This study	BD-2a	SRR31024222
EN-1674	2018	Bangladesh	This study	BD-2a	SRR31024238
EN-1503	2018	Bangladesh	This study	BD-2a	SRR31024145
EN-1475	2018	Bangladesh	This study	BD-2a	SRR31024136
EN-1658	2018	Bangladesh	This study	BD-2a	SRR31024256
EN-1559	2018	Bangladesh	This study	BD-2a	SRR31024315
EN-1703	2018	Bangladesh	This study	BD-2a	SRR31024354
EN-1499	2018	Bangladesh	This study	BD-2a	SRR31024154
EN-1511	2018	Bangladesh	This study	BD-2a	SRR31024137
EN-1530	2018	Bangladesh	This study	BD-2a	SRR31024117
EN-1660	2018	Bangladesh	This study	BD-2a	SRR31024253
EN-1549	2018	Bangladesh	This study	BD-2a	SRR31024325
EN-1653	2018	Bangladesh	This study	BD-2a	SRR31024181
EN-1670	2018	Bangladesh	This study	BD-2a	SRR31024242
EN-1528	2018	Bangladesh	This study	BD-2a	SRR31024119
EN-1529	2018	Bangladesh	This study	BD-2a	SRR31024118
EN-1602	2018	Bangladesh	This study	BD-2a	SRR31024273
EN-1652	2018	Bangladesh	This study	BD-2a	SRR31024182
EN-1476	2018	Bangladesh	This study	BD-2a	SRR31024125
