# Supplementary material for: Vibrio cholerae lineage and pangenome diversity vary geographically across Bangladesh over 1 year
Source: Microb Genom. 2025 Jul 25;11(7):001437. doi: 10.1099/mgen.0.001437 (PMC12452190; doi:10.1099/mgen.0.001437)
Supplement: Uncited Table S2. [file mgen-11-01437-s003.xlsx]

## Sheet: Sheet1
Supplementary 2: Comparison of serotypes predicted by antibody assay and wbeT genotypes.
Isolate	Lineage	Culture_Results	wbeT_genotype
D17181461	BD-2b	VCO1 Inaba	Disrupted
D10181787	BD-2b	VCO1 Inaba	Disrupted
D10181768	BD-2b	VCO1 Inaba	Disrupted
D10181758	BD-2b	VCO1 Inaba	Disrupted
D10181952	BD-2b	VCO1 Inaba	Disrupted
D10181879	BD-2b	VCO1 Ogawa	Disrupted
D10181796	BD-2b	VCO1 Inaba	Disrupted
D10181790	BD-2b	VCO1 Inaba	Disrupted
D10181766	BD-2b	VCO1 Inaba	Disrupted
D10181763	BD-2b	VCO1 Inaba	Disrupted
D10181742	BD-2b	VCO1 Inaba	Disrupted
D10181732	BD-2b	VCO1 Inaba	Disrupted
D10181708	BD-2b	VCO1 Inaba	Disrupted
D10181835	BD-2b	VCO1 Inaba	Disrupted
D10181767	BD-2b	VCO1 Inaba	Disrupted
D10181707	BD-2b	VCO1 Inaba	Disrupted
D17181269	BD-2b	VCO1 Inaba	Disrupted
D10181806	BD-2b	VCO1 Inaba	Disrupted
D05181785	BD-2a	VCO1 Inaba	Disrupted
1319450	BD-2b	VCO1 Inaba	Disrupted
D10181823	BD-2b	VCO1 Inaba	Disrupted
D10182028	BD-2b	VCO1 Inaba	Disrupted
D10181743	BD-2b	VCO1 Inaba	Disrupted
D10181710	BD-2b	VCO1 Inaba	Disrupted
D10181789	BD-2b	VCO1 Inaba	Disrupted
D10181760	BD-2b	VCO1 Inaba	Disrupted
D10181801	BD-2b	VCO1 Inaba	Disrupted
D10181788	BD-2b	VCO1 Inaba	Disrupted
D10181779	BD-2b	VCO1 Inaba	Disrupted
D10181773	BD-2b	VCO1 Inaba	Disrupted
D05181784	BD-2a	VCO1 Inaba	Disrupted
D10181764	BD-2b	VCO1 Inaba	Disrupted
D04181604	BD-2b	VCO1 Inaba	Disrupted
D10181714	BD-2b	VCO1 Inaba	Disrupted
D17181834	BD-1	VCO1 Ogawa	Complete
D17181818	BD-1	VCO1 Ogawa	Complete
D17181817	BD-1	VCO1 Ogawa	Complete
D17181815	BD-1	VCO1 Ogawa	Complete
D17181798	BD-1	VCO1 Ogawa	Complete
D17181797	BD-1	VCO1 Ogawa	Complete
D17181795	BD-1	VCO1 Ogawa	Complete
D17181793	BD-1	VCO1 Ogawa	Complete
D17181779	BD-1	VCO1 Ogawa	Complete
D17181754	BD-1	VCO1 Ogawa	Complete
D17181556	BD-1	VCO1 Ogawa	Complete
D17181435	BD-1	VCO1 Ogawa	Complete
D17181434	BD-1	VCO1 Ogawa	Complete
D17181428	BD-1	VCO1 Ogawa	Complete
D17181426	BD-1	VCO1 Ogawa	Complete
D17181397	BD-1	VCO1 Ogawa	Complete
D17181392	BD-1	VCO1 Ogawa	Complete
D17181390	BD-1	VCO1 Ogawa	Complete
D17181378	BD-1	VCO1 Ogawa	Complete
D17181377	BD-1	VCO1 Ogawa	Complete
D17181376	BD-1	VCO1 Ogawa	Complete
D17181365	BD-1	VCO1 Ogawa	Complete
D17181353	BD-1	VCO1 Ogawa	Complete
D15180852	BD-1	VCO1 Ogawa	Complete
D15180780	BD-1	VCO1 Ogawa	Complete
D15180765	BD-1	VCO1 Ogawa	Complete
D15180683	BD-1	VCO1 Ogawa	Complete
D10182104	BD-1	VCO1 Ogawa	Complete
D10182089	BD-1	VCO1 Ogawa	Complete
D10182082	BD-1	VCO1 Ogawa	Complete
D10182081	BD-1	VCO1 Ogawa	Complete
D10182070	BD-1	VCO1 Ogawa	Complete
D10182069	BD-1	VCO1 Ogawa	Complete
D10182063	BD-1	VCO1 Ogawa	Complete
D10182051	BD-1	VCO1 Ogawa	Complete
D10182039	BD-1	VCO1 Ogawa	Complete
D10181973	BD-1	VCO1 Ogawa	Complete
D10181893	BD-1	VCO1 Ogawa	Complete
D10181853	BD-1	VCO1 Ogawa	Complete
D10181834	BD-1	VCO1 Ogawa	Complete
D10181738	BD-1	VCO1 Ogawa	Complete
D05181764	BD-1	VCO1 Ogawa	Complete
D05181753	BD-1	VCO1 Ogawa	Complete
D05181745	BD-1	VCO1 Ogawa	Complete
D05181743	BD-1	VCO1 Ogawa	Complete
D05181742	BD-1	VCO1 Ogawa	Complete
D05181723	BD-1	VCO1 Ogawa	Complete
D05181710	BD-1	VCO1 Ogawa	Complete
D05181703	BD-1	VCO1 Ogawa	Complete
D05181695	BD-1	VCO1 Ogawa	Complete
D05181665	BD-1	VCO1 Ogawa	Complete
D04181780	BD-1	VCO1 Ogawa	Complete
D04181685	BD-1	VCO1 Ogawa	Complete
D04181658	BD-1	VCO1 Ogawa	Complete
D04181657	BD-1	VCO1 Ogawa	Complete
D04181638	BD-1	VCO1 Ogawa	Complete
D04181566	BD-1	VCO1 Inaba	Complete
D04181552	BD-1	VCO1 Ogawa	Complete
D04181547	BD-1	VCO1 Ogawa	Complete
D04181472	BD-1	VCO1 Inaba	Complete
D02182354	BD-1	VCO1 Ogawa	Complete
D02182316	BD-1	VCO1 Ogawa	Complete
D02182290	BD-1	VCO1 Inaba	Complete
D02182289	BD-1	VCO1 Ogawa	Complete
D02182272	BD-1	VCO1 Ogawa	Complete
D02182270	BD-1	VCO1 Ogawa	Complete
D02182243	BD-1	VCO1 Ogawa	Complete
D02182238	BD-1	VCO1 Ogawa	Complete
D02182228	BD-1	VCO1 Ogawa	Complete
D02182219	BD-1	VCO1 Ogawa	Complete
D02182216	BD-1	VCO1 Ogawa	Complete
D02182215	BD-1	VCO1 Ogawa	Complete
D02182180	BD-1	VCO1 Ogawa	Complete
D02182175	BD-1	VCO1 Inaba	Complete
D02182164	BD-1	VCO1 Ogawa	Complete
D02182112	BD-1	VCO1 Inaba	Complete
D02182111	BD-1	VCO1 Ogawa	Complete
1462450	BD-3	VCO1 Ogawa	Complete
1459050	BD-3	VCO1 Ogawa	Complete
1458300	BD-3	VCO1 Ogawa	Complete
1457950	BD-3	VCO1 Ogawa	Complete
1450500	BD-3	VCO1 Ogawa	Complete
1449850	BD-1	VCO1 Ogawa	Complete
1446300	BD-1	VCO1 Ogawa	Complete
1446100	BD-3	VCO1 Ogawa	Complete
1444100	BD-3	VCO1 Ogawa	Complete
1394550	BD-1	VCO1 Ogawa	Complete
1385800	BD-1	VCO1 Ogawa	Complete
1385750	BD-1	VCO1 Ogawa	Complete
1383600	BD-1	VCO1 Ogawa	Complete
1376450	BD-1	VCO1 Ogawa	Complete
1373300	BD-1	VCO1 Ogawa	Complete
1368050	BD-1	VCO1 Ogawa	Complete
1366350	BD-1	VCO1 Ogawa	Complete
1365150	BD-1	VCO1 Ogawa	Complete
1365100	BD-1	VCO1 Ogawa	Complete
1362600	BD-1	VCO1 Ogawa	Complete
1362500	BD-1	VCO1 Ogawa	Complete
1356500	BD-1	VCO1 Ogawa	Complete
1351200	BD-1	VCO1 Ogawa	Complete
1350900	BD-1	VCO1 Ogawa	Complete
1346150	BD-1	VCO1 Ogawa	Complete
1343350	BD-1	VCO1 Ogawa	Complete
1339300	BD-1	VCO1 Ogawa	Complete
1335800	BD-1	VCO1 Ogawa	Complete
1326450	BD-1	VCO1 Ogawa	Complete
1325700	BD-1	VCO1 Ogawa	Complete
1323750	BD-1	VCO1 Ogawa	Complete
1323500	BD-1	VCO1 Ogawa	Complete
1321900	BD-1	VCO1 Ogawa	Complete
1321850	BD-1	VCO1 Ogawa	Complete
1319650	BD-1	VCO1 Ogawa	Complete
1319200	BD-1	VCO1 Ogawa	Complete
1318950	BD-1	VCO1 Ogawa	Complete
1318750	BD-1	VCO1 Ogawa	Complete
1318700	BD-1	VCO1 Ogawa	Complete
1318300	BD-3	VCO1 Ogawa	Complete
1318150	BD-1	VCO1 Ogawa	Complete
1318050	BD-1	VCO1 Ogawa	Complete
1317650	BD-1	VCO1 Ogawa	Complete
1315500	BD-1	VCO1 Ogawa	Complete
1314850	BD-1	VCO1 Ogawa	Complete
1313450	BD-1	VCO1 Ogawa	Complete
1311150	BD-1	VCO1 Ogawa	Complete
1310500	BD-1	VCO1 Ogawa	Complete
1302850	BD-1	VCO1 Ogawa	Complete
1302800	BD-1	VCO1 Ogawa	Complete
1299400	BD-1	VCO1 Ogawa	Complete
1297300	BD-1	VCO1 Inaba	Complete
1296600	BD-1	VCO1 Inaba	Complete
1294750	BD-1	VCO1 Ogawa	Complete
1293000	BD-1	VCO1 Ogawa	Complete
1290550	BD-1	VCO1 Ogawa	Complete
1290250	BD-1	VCO1 Ogawa	Complete
1289950	BD-1	VCO1 Ogawa	Complete
1289800	BD-1	VCO1 Ogawa	Complete
1289750	BD-1	VCO1 Ogawa	Complete
1289150	BD-1	VCO1 Ogawa	Complete
1288650	BD-1	VCO1 Ogawa	Complete
1287962	BD-1	VCO1 Ogawa	Complete
1287950	BD-1	VCO1 Ogawa	Complete
1287100	BD-1	VCO1 Ogawa	Complete
1285155	BD-1	VCO1 Ogawa	Complete
1284579	BD-1	VCO1 Ogawa	Complete
1283250	BD-1	VCO1 Ogawa	Complete
1281469	BD-1	VCO1 Inaba	Complete
1280950	BD-3	VCO1 Ogawa	Complete
1279435	BD-1	VCO1 Ogawa	Complete
1277967	BD-1	VCO1 Ogawa	Complete
1276100	BD-1	VCO1 Ogawa	Complete
1274897	BD-1	VCO1 Ogawa	Complete
1274767	BD-1	VCO1 Ogawa	Complete
D17181835	BD-1	VCO1 Ogawa	Complete
D17181538	BD-1	VCO1 Ogawa	Complete
D17181529	BD-1	VCO1 Ogawa	Complete
D17181515	BD-1	VCO1 Ogawa	Complete
D17181424	BD-1	VCO1 Ogawa	Complete
D17181407	BD-1	VCO1 Ogawa	Complete
D17181384	BD-1	VCO1 Ogawa	Complete
D15180690	BD-1	VCO1 Ogawa	Complete
D10182071	BD-1	VCO1 Ogawa	Complete
D10181847	BD-1	VCO1 Ogawa	Complete
D05181749	BD-1	VCO1 Ogawa	Complete
D02182446	BD-1	VCO1 Ogawa	Complete
D02182438	BD-1	VCO1 Ogawa	Complete
D02182271	BD-1	VCO1 Ogawa	Complete
D02182267	BD-1	VCO1 Ogawa	Complete
D02182206	BD-1	VCO1 Ogawa	Complete
D02182183	BD-1	VCO1 Ogawa	Complete
D02182172	BD-1	VCO1 Ogawa	Complete
D02182163	BD-1	VCO1 Inaba	Complete
D02182158	BD-1	VCO1 Ogawa	Complete
D02182089	BD-1	VCO1 Inaba	Complete
1328550	BD-1	VCO1 Ogawa	Complete
1310800	BD-1	VCO1 Ogawa	Complete
1309600	BD-1	VCO1 Ogawa	Complete
1305250	BD-1	VCO1 Ogawa	Complete
1299650	BD-1	VCO1 Ogawa	Complete
1296800	BD-1	VCO1 Ogawa	Complete
1287250	BD-1	VCO1 Ogawa	Complete
1287200	BD-1	VCO1 Ogawa	Complete
1283700	BD-1	VCO1 Ogawa	Complete
1283200	BD-1	VCO1 Inaba	Complete
1277103	BD-1	VCO1 Ogawa	Complete
1277101	BD-1	VCO1 Ogawa	Complete
D10182048	BD-1	VCO1 Ogawa	Complete
D02182360	BD-1	VCO1 Ogawa	Complete
D17181373	BD-1	VCO1 Ogawa	Complete
D10182077	BD-1	VCO1 Ogawa	Complete
D10182047	BD-1	VCO1 Ogawa	Complete
D02182361	BD-1	VCO1 Ogawa	Complete
1274300	BD-1	VCO1 Ogawa	Complete
D02182190	BD-1	VCO1 Inaba	Complete
D10182075	BD-1	VCO1 Ogawa	Complete
D02182249	BD-2a	VCO1 Inaba	Disrupted
D02182503	BD-2a	VCO1 Ogawa	Disrupted
1305100	BD-2a	VCO1 Inaba	Disrupted
1284200	BD-2a	VCO1 Inaba	Disrupted
1287972	BD-2a	VCO1 Ogawa	Disrupted
1277300	BD-2a	VCO1 Inaba	Disrupted
1279444	BD-2a	VCO1 Inaba	Disrupted
D10181726	BD-2a	VCO1 Ogawa	Disrupted
D10181702	BD-2a	VCO1 Inaba	Disrupted
D10181698	BD-2a	VCO1 Inaba	Disrupted
D05181667	BD-2a	VCO1 Inaba	Disrupted
D05181747	BD-2a	VCO1 Inaba	Disrupted
D10181724	BD-2a	VCO1 Inaba	Disrupted
D02182400	BD-2a	VCO1 Inaba	Disrupted
D17181568	BD-2a	VCO1 Inaba	Disrupted
1450100	BD-2a	VCO1 Inaba	Disrupted
D05181647	BD-2a	VCO1 Inaba	Disrupted
D02182170	BD-2a	VCO1 Inaba	Disrupted
D02182404	BD-2a	VCO1 Inaba	Disrupted
1281050	BD-2a	VCO1 Inaba	Disrupted
1277550	BD-2a	VCO1 Inaba	Disrupted
D10181706	BD-2a	VCO1 Inaba	Disrupted
D05181661	BD-2a	VCO1 Inaba	Disrupted
1276693	BD-1	VCO1 Inaba	Disrupted
D02182092	BD-2a	VCO1 Ogawa	Disrupted
1281033	BD-2a	VCO1 Inaba	Disrupted
1293031	BD-2a	VCO1 Inaba	Disrupted
1285850	BD-2a	VCO1 Inaba	Disrupted
D02182318	BD-2a	VCO1 Inaba	Disrupted
D02182145	BD-2a	VCO1 Inaba	Disrupted
1277850	BD-2a	VCO1 Inaba	Disrupted
D10181752	BD-2a	VCO1 Inaba	Disrupted
1311100	BD-2a	VCO1 Inaba	Disrupted
D02182286	BD-2a	VCO1 Inaba	Disrupted
D02182495	BD-2a	VCO1 Ogawa	Disrupted
D05181693	BD-2a	VCO1 Inaba	Disrupted
1279448	BD-2a	VCO1 Inaba	Disrupted
D10181709	BD-2a	VCO1 Inaba	Disrupted
1276704	BD-2a	VCO1 Inaba	Disrupted
1283870	BD-2a	VCO1 Inaba	Disrupted
D05181675	BD-2a	VCO1 Ogawa	Disrupted
D05181688	BD-2a	VCO1 Inaba	Disrupted
D15180677	BD-2a	VCO1 Inaba	Disrupted
1276667	BD-2a	VCO1 Inaba	Disrupted
D02182146	BD-2a	VCO1 Inaba	Disrupted
